# Supplementary material for: KIAA1199 deficiency enhances skeletal stem cell differentiation to osteoblasts and promotes bone regeneration
Source: Nat Commun. 2023 Apr 10;14:2016. doi: 10.1038/s41467-023-37651-1 (PMC10086002; doi:10.1038/s41467-023-37651-1)
Supplement: Supplementary file 3 — Source Data [file 41467_2023_37651_MOESM3_ESM.zip]

Archive with 7 entries (7 files):
- NCOMMS-22-21561_Source Data/Fig 1 raw data.xlsx
- NCOMMS-22-21561_Source Data/Fig 2 raw data.xlsx
- NCOMMS-22-21561_Source Data/Fig 3 raw data.xlsx
- NCOMMS-22-21561_Source Data/Fig 4 raw data.xlsx
- NCOMMS-22-21561_Source Data/Fig 5 raw data.xlsx
- NCOMMS-22-21561_Source Data/Fig 6 raw data.xlsx
- NCOMMS-22-21561_Source Data/Source data for supplementary data (Fig.S1 - Fig.S8).xlsx
