# Supplementary material for: KIAA1199 deficiency enhances skeletal stem cell differentiation to osteoblasts and promotes bone regeneration
Source: Nat Commun. 2023 Apr 10;14:2016. doi: 10.1038/s41467-023-37651-1 (PMC10086002; doi:10.1038/s41467-023-37651-1)
Supplement: Supplementary file 3 — Source Data [file 41467_2023_37651_MOESM3_ESM.zip › NCOMMS-22-21561_Source Data/Fig 1 raw data.xlsx]

## Sheet: Fig. 1B
	Brain	Liver	Muscle	Heart	Skin	Spleen	Testis	Stomach	kideny	Pancreas	Adipose	Skull	Front limb	Hind limb	BMSC	ADMSC
Data 1	178.369	12.3965	12.0328	16.591	21.3501	6.19824	0.9375	12.5706	12.5638	10.8795	26.2797	195.97	208.53	339.978	787.189	1285.58
Data 2	134.638	8.10898	10.3814	15.6999	21.7059	4.05449	0.945	8.41468	11.003	6.41143	24.6132	188.96	241.181	303.248	490.932	1015.68
Data 3	158.141	9.97998	10.5858	13.5485	28.1701	4.98999	1.145	7.96641	10.2685	8.57775	33.1728	202.579	242.57	375.07	610.825	802.304
Number of values	3	3	3	3	3	3	3	3	3	3	3	3	3	3	3	3
Minimum	134.6	8.109	10.38	13.55	21.35	4.054	0.9375	7.966	10.27	6.411	24.61	189	208.5	303.2	490.9	802.3
Maximum	178.4	12.4	12.03	16.59	28.17	6.198	1.145	12.57	12.56	10.88	33.17	202.6	242.6	375.1	787.2	1286
Range	43.73	4.287	1.651	3.043	6.82	2.144	0.2075	4.604	2.295	4.468	8.56	13.62	34.04	71.82	296.3	483.3
Mean	157	10.16	11	15.28	23.74	5.081	1.009	9.651	11.28	8.623	28.02	195.8	230.8	339.4	629.6	1035
Std. Deviation	21.89	2.15	0.9002	1.564	3.839	1.075	0.1177	2.539	1.172	2.234	4.538	6.81	19.26	35.91	149	242.2
Std. Error of Mean	12.64	1.241	0.5198	0.9031	2.216	0.6205	0.06795	1.466	0.6768	1.29	2.62	3.932	11.12	20.74	86.04	139.8

## Sheet: Fig 1C
Bone marrow KIAA1199 levels between men and women
	Men BM KIAA1199	Women BM KIAA1199		Note: men data (blue); women data (Black)
	389	236
	95	72		Table Analyzed	BM KIAA men and women
	345	359		Column B	Women
	83	185		vs.	vs.
	465	333		Column A	Men
	381	207
	256	506		Unpaired t test
	253	327		P value	0.4537
	191	398		P value summary	ns
	420	375		Significantly different (P < 0.05)?	No
	325	197		One- or two-tailed P value?	Two-tailed
	484	509		t, df	t=0.7575, df=36
	265	331
	156	400		How big is the difference?
	226	515		Mean of column A	297.2
	69	573		Mean of column B	333.1
	401	140		Difference between means (B - A) ± SEM	35.93 ± 47.43
	116			95% confidence interval	-60.26 to 132.1
	434			R squared (eta squared)	0.01569
	293
				F test to compare variances
				F, DFn, Dfd	1.023, 20, 16
				P value	0.9767
				P value summary	ns
				Significantly different (P < 0.05)?	No
				Data analyzed
Test for normal distribution				Sample size, column A	21
D'Agostino & Pearson test				Sample size, column B	17
K2	0.6437	0.7074
P value	0.7248	0.7021
Passed normality test (alpha=0.05)?	Yes	Yes
P value summary	ns	ns
Shapiro-Wilk test
W	0.9698	0.9635
P value	0.7286	0.6972
Passed normality test (alpha=0.05)?	Yes	Yes
P value summary	ns	ns
Number of values	21	17

## Sheet: Fig 1D&E
	Plasma KIAA1199 & bone marrow KIAA1199 levels in patients
	Plasma KIAA1199	Bone marrow KIAA1199
	288	345		Note: men data (blue); women data (Black)
	313	381
	236	253		Table Analyzed	Plasma and bone marrow KIAA1199		Spearman r
	233	191		Column B	Bone marrow		r	0.8498
	550	484		vs.	vs.		95% confidence interval	0.6598 to 0.9377
	240	265		Column A	Plasma
	183	156					P value
	225	226		Unpaired t test			P (two-tailed)	<0.0001
	49	69		P value	0.4936		P value summary	****
	354	401		P value summary	ns		Exact or approximate P value?	Approximate
	530	545		Significantly different (P < 0.05)?	No		Significant? (alpha = 0.05)	Yes
	276	293		One- or two-tailed P value?	Two-tailed
	136	116		t, df	t=0.6906, df=42		Number of XY Pairs	22
	557	594
	63	72		How big is the difference?
	220	509		Mean of column A	278.5
	222	359		Mean of column B	310.5
	320	331		Difference between means (B - A) ± SEM	31.95 ± 46.27
	264	400		95% confidence interval	-61.42 to 125.3
	549	515		R squared (eta squared)	0.01123
	154	185
	165	140		F test to compare variances
				F, DFn, Dfd	1.112, 21, 21
				P value	0.8107
				P value summary	ns
				Significantly different (P < 0.05)?	No
				Mann Whitney test
Test for normal distribution				P value	0.4494
D'Agostino & Pearson test				Exact or approximate P value?	Exact
K2	2.433	2.044		P value summary	ns
P value	0.2962	0.3598		Significantly different (P < 0.05)?	No
Passed normality test (alpha=0.05)?	Yes	Yes		One- or two-tailed P value?	Two-tailed
P value summary	ns	ns		Sum of ranks in column A,B	462 , 528
				Mann-Whitney U	209
Shapiro-Wilk test
W	0.894	0.9623		Difference between medians
P value	0.0226	0.5363		Median of column A	238.0, n=22
Passed normality test (alpha=0.05)?	No	Yes		Median of column B	312.0, n=22
P value summary	*	ns		Difference: Actual	74
				Difference: Hodges-Lehmann	32
Number of values	22	22

## Sheet: Fig 1F
	X	Y		Note: men data (blue); women data (Black)
	FRAX score major osteoporosis	BM KIAA1199 (ng/L)
	11	389		Spearman r
	11	646		r	0.4362
	5	95		95% confidence interval	0.1434 to 0.6588
	2	345
	1.7	83		P value
	14	465		P (two-tailed)	0.0039
	2.4	381		P value summary	**
	3.2	256		Exact or approximate P value?	Approximate
	4.9	253		Significant? (alpha = 0.05)	Yes
	2.3	191
	9.7	809		Number of XY Pairs	42
	8.7	420
	1.2	325
	5.8	484
	1.2	265
	4.4	156
	2.2	226
	2.6	69
	5	401
	2.6	116
	7.4	434
	11	293
	6.6	594
	2.5	236
	1.9	72
	1.3	359
	11	185
	3.7	333
	12	207
	32	506
	38	776
	32	327
	39	398
	27	375
	32	197
	9.6	509
	32	331
	22	400
	6.7	515
	32	900
	17	573
	23	140
Test for normal distribution
Anderson-Darling test
D'Agostino & Pearson test
K2	7.87	5.519
P value	0.0195	0.0633
Passed normality test (alpha=0.05)?	No	Yes
P value summary	*	ns
Shapiro-Wilk test
W	0.807	0.9486
P value	<0.0001	0.0578
Passed normality test (alpha=0.05)?	No	Yes
P value summary	****	ns
Number of values	42	42

## Sheet: Fig 1G
	X	Y		Note: men data (blue); women data (Black)
	FRAX hip fracture	BM KIAA (ng/L)
	4.6	389		Spearman r
	3.9	646		r	0.4934
	0.7	95		95% confidence interval	0.2141 to 0.6981
	0.1	345
	0.1	83		P value
	9.1	465		P (two-tailed)	0.0009
	0.2	381		P value summary	***
	0.2	256		Exact or approximate P value?	Approximate
	0.5	253		Significant? (alpha = 0.05)	Yes
	0.1	191
	4.7	809		Number of XY Pairs	42
	4.2	420
	0	325
	1.6	484
	0	265
	0.6	156
	0.1	226
	0.3	69
	1.2	401
	0.1	116
	2.1	434
	2.9	293
	2.9	594
	0.1	236
	0.1	72
	0.1	359
	2.4	185
	0.5	333
	2.6	207
	20	506
	20	776
	22	327
	29	398
	15	375
	17	197
	1.7	509
	15	331
	8.5	400
	0.9	515
	21	900
	4.5	573
	15	140
Test for normal distribution
D'Agostino & Pearson test
K2	14.31	5.519
P value	0.0008	0.0633
Passed normality test (alpha=0.05)?	No	Yes
P value summary	***	ns
Shapiro-Wilk test
W	0.7307	0.9486
P value	<0.0001	0.0578
Passed normality test (alpha=0.05)?	No	Yes
P value summary	****	ns
Number of values	42	42

## Sheet: Fig 1H
	X	Y
	CD146+ (%)	KIAA1199 expression in BMSC		Note: men data (blue); women data (Black)
	64.11	1.85541
	91.55	2.27927		Spearman r
	36.79	11.5919		r	-0.7406
	99.45	8.77737		95% confidence interval	-0.8753 to -0.4991
	98.12	1.61909
	26.81	15.1139		P value
	90.74	5.02876		P (two-tailed)	<0.0001
	85.11	2.72924		P value summary	****
	91.17	4.34367		Exact or approximate P value?	Approximate
	34.08	9.29754		Significant? (alpha = 0.05)	Yes
	51.84	7.46445
	92.54	0.601004		Number of XY Pairs	28
	91.75	0.895274
	4.51	93.3075
	78.06	2.50233
	8.82	65.8895
	17.86	41.9808
	35.59	24.7754
	78.01	1.46227
	76.84	1.57628
	82.24	3.26683
	25.71	23.776
	93.6	7.96805
	75.15	3.06325
	56.3	4.94431
	6.88	36.3184
	11.61	16.9384
	47.26	3.37453
Test for normal distribution
D'Agostino & Pearson test
K2	9.568	30.29
P value	0.0084	<0.0001
Passed normality test (alpha=0.05)?	No	No
P value summary	**	****
Shapiro-Wilk test
W	0.8915	0.6488
P value	0.0073	<0.0001
Passed normality test (alpha=0.05)?	No	No
P value summary	**	****
Number of values	28	28

## Sheet: Fig 1I
	X	Y		Note: men data (blue); women data (Black)
	Induced ALP activity per cell	KIAA1199 expression in BMSC
	1.01161	1.85541
	2.88721	2.27927		Spearman r
	3.61823	11.5919		r	-0.5008
	2.28527	8.77737		95% confidence interval	-0.7416 to -0.1458
	1.64523	1.61909
	3.01317	15.1139		P value
	1.21942	5.02876		P (two-tailed)	0.0066
	3.43601	2.72924		P value summary	**
	3.79337	4.34367		Exact or approximate P value?	Approximate
	2.13091	9.29754		Significant? (alpha = 0.05)	Yes
	1.06601	7.46445
	2.85381	0.601004		Number of XY Pairs	28
	6.62988	0.895274
	0.570989	93.3075
	0.272268	2.50233
	0.0090279	65.8895
	1.30421	41.9808
	3.77365	24.7754
	4.27945	1.46227
	8.13876	1.57628
	2.59126	3.26683
	0.0974497	23.776
	0.0259459	7.96805
	5.10533	3.06325
	3.1494	4.94431
	0.149658	36.3184
	0.799389	16.9384
	0.861074	3.37453
Test for normal distribution
D'Agostino & Pearson test
K2	7.31	30.29
P value	0.0259	<0.0001
Passed normality test (alpha=0.05)?	No	No
P value summary	*	****
Shapiro-Wilk test
W	0.9099	0.6488
P value	0.0196	<0.0001
Passed normality test (alpha=0.05)?	No	No
P value summary	*	****
Number of values	28	28

## Sheet: Fig 1J
	X	Y
	Induced Alizarin Red staining	KIAA1199 expression in BMSC		Note: men data (blue); women data (Black)
	12.902	1.85541
	80.707	2.27927		Spearman r
	85.4335	11.5919		r	-0.6059
	52.283	8.77737		95% confidence interval	-0.8026 to -0.2903
	92.3445	1.61909
	64.225	15.1139		P value
	106.803	5.02876		P (two-tailed)	0.0006
	88.0095	2.72924		P value summary	***
	81.467	4.34367		Exact or approximate P value?	Approximate
	82.563	9.29754		Significant? (alpha = 0.05)	Yes
	18.338	7.46445
	100.82	0.601004		Number of XY Pairs	28
	73.248	0.895274
	9.691	93.3075
	40.33	2.50233
	10.899	65.8895
	25.8985	41.9808
	24.265	24.7754
	75.846	1.46227
	100.88	1.57628
	50.5145	3.26683
	29.0135	23.776
	31.6305	7.96805
	65.2795	3.06325
	43.503	4.94431
	9.11	36.3184
	26.303	16.9384
	28.792	3.37453
Test for normal distribution	Induced Alizarin Red staining	KIAA1199 expression in BMSC
D'Agostino & Pearson test
K2	10.21	30.29
P value	0.0061	<0.0001
Passed normality test (alpha=0.05)?	No	No
P value summary	**	****
Shapiro-Wilk test
W	0.923	0.6488
P value	0.0412	<0.0001
Passed normality test (alpha=0.05)?	No	No
P value summary	*	****
Number of values	28	28
