# Supplementary material for: KIAA1199 deficiency enhances skeletal stem cell differentiation to osteoblasts and promotes bone regeneration
Source: Nat Commun. 2023 Apr 10;14:2016. doi: 10.1038/s41467-023-37651-1 (PMC10086002; doi:10.1038/s41467-023-37651-1)
Supplement: Supplementary file 3 — Source Data [file 41467_2023_37651_MOESM3_ESM.zip › NCOMMS-22-21561_Source Data/Fig 2 raw data.xlsx]

## Sheet: Fig. 2A
KIAA1199 expression in RNA-SEQ
	Day 0	Day1	Day 3	Day 7	Day 10	Day 14		Table Analyzed	Fig. 2A		Data sets analyzed		A-F
Data 1	1050	990	935	1195	819	468
Data 2	1240	1015	1169	1310	945	630		ANOVA summary
Data 3	1264	1182	1250	1500	1450	790		F	4.74
								P value	0.0127
								P value summary	*
								Significant diff. among means (P < 0.05)?	Yes
								R square	0.6639
								Brown-Forsythe test
								F (DFn, DFd)	0.4140 (5, 12)
								P value	0.8302
								P value summary	ns
								Are SDs significantly different (P < 0.05)?	No
								ANOVA table	SS	DF	MS	F (DFn, DFd)	P value
								Treatment (between columns)	839588	5	167918	F (5, 12) = 4.740	P=0.0127
								Residual (within columns)	425111	12	35426
Test for normal distribution								Total	1264699	17
D'Agostino & Pearson test
K2	N too small	N too small	N too small	N too small	N too small	N too small
P value
Passed normality test (alpha=0.05)?								Dunnett's multiple comparisons test	Mean Diff.	95.00% CI of diff.	Significant?	Summary	Adjusted P Value	A-?
P value summary								Day 0 vs. Day1	122.3	-323.5 to 568.2	No	ns	0.8866	B	Day1
								Day 0 vs. Day 3	66.67	-379.2 to 512.5	No	ns	0.9893	C	Day 3
Shapiro-Wilk test								Day 0 vs. Day 7	-150.3	-596.2 to 295.5	No	ns	0.7879	D	Day 7
W	0.8329	0.8458	0.9271	0.9802	0.8927	1		Day 0 vs. Day 10	113.3	-332.5 to 559.2	No	ns	0.9124	E	Day 10
P value	0.1958	0.2293	0.4778	0.7307	0.3625	0.9932		Day 0 vs. Day 14	555.3	109.5 to 1001	Yes	*	0.0142	F	Day 14
Passed normality test (alpha=0.05)?	Yes	Yes	Yes	Yes	Yes	Yes
P value summary	ns	ns	ns	ns	ns	ns		Test details	Mean 1	Mean 2	Mean Diff.	SE of diff.	n1	n2	q	DF
								Day 0 vs. Day1	1185	1062	122.3	153.7	3	3	0.796	12
Number of values	3	3	3	3	3	3		Day 0 vs. Day 3	1185	1118	66.67	153.7	3	3	0.4338	12
								Day 0 vs. Day 7	1185	1335	-150.3	153.7	3	3	0.9782	12
								Day 0 vs. Day 10	1185	1071	113.3	153.7	3	3	0.7375	12
								Day 0 vs. Day 14	1185	629.3	555.3	153.7	3	3	3.614	12

## Sheet: Fig. 2B
Real time PCR for KIAA1199 expression in hBMSC during OB differentiation
	D0	D3	D7	D10	D14			Table Analyzed	Fig. 2B (KIAA1199 Expression during OB)
Sample-1	0.729537	2.08226	2.2596	1.42857	0.858031			Data sets analyzed	A-E
Sample-2	0.972117	1.96404	2.25247	1.10288	0.53798
Sample-3	1.29544	2.49302	1.42857	1.31111	0.359962			ANOVA summary
								F	14.02
								P value	0.0004
Number of values	3	3	3	3	3			P value summary	***
								Significant diff. among means (P < 0.05)?	Yes
Minimum	0.7295	1.964	1.429	1.103	0.36			R square	0.8487
Maximum	1.295	2.493	2.26	1.429	0.858
Range	0.5659	0.529	0.831	0.3257	0.4981			Brown-Forsythe test
								F (DFn, DFd)	0.1655 (4, 10)
Mean	0.999	2.18	1.98	1.281	0.5853			P value	0.9511
Std. Deviation	0.2839	0.2776	0.4777	0.1649	0.2524			P value summary	ns
Std. Error of Mean	0.1639	0.1603	0.2758	0.09523	0.1457			Are SDs significantly different (P < 0.05)?	No
								ANOVA table	SS	DF	MS	F (DFn, DFd)	P value
Test for normal distribution								Treatment (between columns)	5.35	4	1.337	F (4, 10) = 14.02	P=0.0004
D'Agostino & Pearson test								Residual (within columns)	0.9537	10	0.09537
K2	N too small	N too small	N too small	N too small	N too small			Total	6.303	14
P value
Passed normality test (alpha=0.05)?								Data summary
P value summary								Number of treatments (columns)	5
								Number of values (total)	15
Shapiro-Wilk test
W	0.9933	0.9075	0.7564	0.9748	0.9736
P value	0.843	0.4097	0.0142	0.6953	0.6884
Passed normality test (alpha=0.05)?	Yes	Yes	No	Yes	Yes			Dunnett's multiple comparisons test	Mean Diff.	95.00% CI of diff.	Significant?	Summary	Adjusted P Value	A-?
P value summary	ns	ns	*	ns	ns			0 vs. 3	-1.181	-1.910 to -0.4519	Yes	**	0.0029	B	3
								0 vs. 7	-0.9812	-1.710 to -0.2523	Yes	**	0.0099	C	7
								0 vs. 10	-0.2818	-1.011 to 0.4470	No	ns	0.6435	D	10
								0 vs. 14	0.4137	-0.3151 to 1.143	No	ns	0.3443	E	14
								Test details	Mean 1	Mean 2	Mean Diff.	SE of diff.	n1	n2	q	DF
								0 vs. 3	0.999	2.18	-1.181	0.2521	3	3	4.683	10
								0 vs. 7	0.999	1.98	-0.9812	0.2521	3	3	3.891	10
								0 vs. 10	0.999	1.281	-0.2818	0.2521	3	3	1.118	10
								0 vs. 14	0.999	0.5853	0.4137	0.2521	3	3	1.641	10

## Sheet: Fig. 2C 
		KIAA1199 expression during OB differentiation in hBMSCs (conditioned medium）

## Sheet: Fig. 2D
ALP activity / cell number (vailbility)					Table Analyzed	Fig. 2D (ALP activity)
	siR-Ctrl	siR-KIAA1199
Run-1	1.1523	1.51142			Column B	siR-KIAA1199
Run-2	0.736874	1.44309			vs.	vs.
Run-3	1.11082	1.93728			Column A	siR-Ctrl
					Unpaired t test
Number of values	3	3			P value	0.0362
					P value summary	*
Minimum	0.7369	1.443			Significantly different (P < 0.05)?	Yes
Maximum	1.152	1.937			One- or two-tailed P value?	Two-tailed
Range	0.4154	0.4942			t, df	t=3.101, df=4
Mean	1	1.631			How big is the difference?
Std. Deviation	0.2288	0.2678			Mean of column A	1
Std. Error of Mean	0.1321	0.1546			Mean of column B	1.631
					Difference between means (B - A) ± SEM	0.6306 ± 0.2034
					95% confidence interval	0.06598 to 1.195
					R squared (eta squared)	0.7062
Test for normal distribution
D'Agostino & Pearson test					F test to compare variances
K2	N too small	N too small			F, DFn, Dfd	1.370, 2, 2
P value					P value	0.844
Passed normality test (alpha=0.05)?					P value summary	ns
P value summary					Significantly different (P < 0.05)?	No
Shapiro-Wilk test					Data analyzed
W	0.8241	0.8515			Sample size, column A	3
P value	0.1734	0.2444			Sample size, column B	3
Passed normality test (alpha=0.05)?	Yes	Yes
P value summary	ns	ns
Number of values	3	3

## Sheet: Fig. 2E
ALP activity / cell number (vailbility)
	+Ctrl CM	+KIAA1199 CM		Table Analyzed	Fig. 2E (ALP activity +KIAA1199)
Run-1	1.03387	0.803218
Run-2	1.14633	0.65843		Column B	+KIAA1199 CM
Run-3	0.819806	0.552752		vs.	vs.
				Column A	+Ctrl CM
Number of values	3	3		Unpaired t test
				P value	0.0522
Minimum	0.8198	0.5528		P value summary	ns
Maximum	1.146	0.8032		Significantly different (P < 0.05)?	No
Range	0.3265	0.2505		One- or two-tailed P value?	Two-tailed
				t, df	t=2.734, df=4
Mean	1	0.6715
Std. Deviation	0.1659	0.1257		How big is the difference?
Std. Error of Mean	0.09577	0.0726		Mean of column A	1
				Mean of column B	0.6715
				Difference between means (B - A) ± SEM	-0.3285 ± 0.1202
				95% confidence interval	-0.6622 to 0.005122
				R squared (eta squared)	0.6514
Test for normal distribution				F test to compare variances
D'Agostino & Pearson test				F, DFn, Dfd	1.740, 2, 2
K2	N too small	N too small		P value	0.7299
P value				P value summary	ns
Passed normality test (alpha=0.05)?				Significantly different (P < 0.05)?	No
P value summary
Shapiro-Wilk test
W	0.9687	0.9919
P value	0.6605	0.8283
Passed normality test (alpha=0.05)?	Yes	Yes
P value summary	ns	ns
Number of values	3	3

## Sheet: Fig. 2F
In vivo bone formation (%)
						Table Analyzed	Fig. 2F (in vivo bone formation)
		siR-Ctrl	siR-KIAA1199
mouse 1	section 1	2.19082	3.31642			Column B	siR-KIAA1199
	section 2	4.17491	8.53505			vs.	vs.
	section 3	8.46279	15.7667			Column A	siR-Ctrl
mouse 2	section 4	1.91817	12.6828
	section 5	3.35672	11.1392			Unpaired t test
	section 6	3.61945	6.26351			P value	0.0101
mouse 3	section 7	5.02324	11.9081			P value summary	*
	section 8	1.60981	6.44569			Significantly different (P < 0.05)?	Yes
	section 9	5.64405	2.90603			One- or two-tailed P value?	Two-tailed
						t, df	t=2.914, df=16
	Number of values	9	9			How big is the difference?
						Mean of column A	4
	Minimum	1.61	2.906			Mean of column B	8.774
	Maximum	8.463	15.77			Difference between means (B - A) ± SEM	4.774 ± 1.638
	Range	6.853	12.86			95% confidence interval	1.301 to 8.246
						R squared (eta squared)	0.3468
	Mean	4	8.774
	Std. Deviation	2.167	4.41			F test to compare variances
	Std. Error of Mean	0.7224	1.47			F, DFn, Dfd	4.141, 8, 8
						P value	0.0606
						P value summary	ns
						Significantly different (P < 0.05)?	No
						Data analyzed
						Sample size, column A	9
						Sample size, column B	9
Test for normal distribution		siR-Ctrl	siR-KIAA1199
D'Agostino & Pearson test
K2		2.945	0.6675
P value		0.2294	0.7162
Passed normality test (alpha=0.05)?		Yes	Yes
P value summary		ns	ns
Shapiro-Wilk test
W		0.9206	0.9524
P value		0.397	0.716
Passed normality test (alpha=0.05)?		Yes	Yes
P value summary		ns	ns
