# Supplementary material for: KIAA1199 deficiency enhances skeletal stem cell differentiation to osteoblasts and promotes bone regeneration
Source: Nat Commun. 2023 Apr 10;14:2016. doi: 10.1038/s41467-023-37651-1 (PMC10086002; doi:10.1038/s41467-023-37651-1)
Supplement: Supplementary file 3 — Source Data [file 41467_2023_37651_MOESM3_ESM.zip › NCOMMS-22-21561_Source Data/Fig 3 raw data.xlsx]

## Sheet: Fig. 3B
Micro-CT scan analysis on male mice tibae for trabecular bone
	Tb.BV/TV			Tb. N			Tb.Th			Tb.Sp			SMI			Conn-Dens.
	WT	KO		WT	KO		WT	KO		WT	KO		WT	KO		WT	KO
	0.227	0.3554		5.4218	7.216		0.0419	0.0493		0.1487	0.1059		1.85	0.9079		245.878	384.682
	0.2271	0.3073		5.5511	6.0674		0.0409	0.0506		0.1392	0.1324		1.98	1.27		263.652	309.051
	0.258	0.3034		5.6743	6.2796		0.0455	0.0483		0.1427	0.1255		1.57	1.47		252.583	342.862
	0.2684	0.2741		6.0211	6.1107		0.0446	0.0449		0.1311	0.1291		1.65	1.65		276.425	316.802
	0.2674	0.3618		5.9187	6.7443		0.0452	0.0536		0.1332	0.1131		1.76	1.26		310.935	390.431
	0.3234	0.3302		6.1569	6.6263		0.0525	0.0498		0.1298	0.1182		1.49	1.14		320.879	350.553
	0.2793	0.231		5.5328	5.1889		0.0505	0.0445		0.1523	0.1462		1.5	1.87		224.031	282.836
	0.2096	0.3298		5.3495	6.7305		0.0392	0.049		0.1418	0.1171		2.07	1.25		223.23	337.743
	Unpaired t test			Unpaired t test			Unpaired t test			Unpaired t test			Unpaired t test			Unpaired t test
	P value	0.0169		P value	0.0147		P value	0.0749		P value	0.0081		P value	0.0118		P value	0.0011
	P value summary	*		P value summary	*		P value summary	ns		P value summary	**		P value summary	*		P value summary	**
	Significantly different (P < 0.05)?	Yes		Significantly different (P < 0.05)?	Yes		Significantly different (P < 0.05)?	No		Significantly different (P < 0.05)?	Yes		Significantly different (P < 0.05)?	Yes		Significantly different (P < 0.05)?	Yes
	One- or two-tailed P value?	Two-tailed		One- or two-tailed P value?	Two-tailed		One- or two-tailed P value?	Two-tailed		One- or two-tailed P value?	Two-tailed		One- or two-tailed P value?	Two-tailed		One- or two-tailed P value?	Two-tailed
	t, df	t=2.712, df=14		t, df	t=2.781, df=14		t, df	t=1.924, df=14		t, df	t=3.086, df=14		t, df	t=2.892, df=14		t, df	t=4.083, df=14
	How big is the difference?			How big is the difference?			How big is the difference?			How big is the difference?			How big is the difference?			How big is the difference?
	Mean of column A	0.2575		Mean of column A	5.703		Mean of column A	0.04504		Mean of column A	0.1399		Mean of column A	1.734		Mean of column A	264.7
	Mean of column B	0.3116		Mean of column B	6.37		Mean of column B	0.04875		Mean of column B	0.1234		Mean of column B	1.352		Mean of column B	339.4
	Difference between means (B - A) ± SEM	0.05410 ± 0.01995		Difference between means (B - A) ± SEM	0.6672 ± 0.2399		Difference between means (B - A) ± SEM	0.003713 ± 0.001930		Difference between means (B - A) ± SEM	-0.01641 ± 0.005319		Difference between means (B - A) ± SEM	-0.3815 ± 0.1319		Difference between means (B - A) ± SEM	74.67 ± 18.29
	95% confidence interval	0.01131 to 0.09689		95% confidence interval	0.1526 to 1.182		95% confidence interval	-0.0004260 to 0.007851		95% confidence interval	-0.02782 to -0.005005		95% confidence interval	-0.6645 to -0.09857		95% confidence interval	35.44 to 113.9
	R squared (eta squared)	0.3444		R squared (eta squared)	0.3558		R squared (eta squared)	0.2091		R squared (eta squared)	0.4048		R squared (eta squared)	0.374		R squared (eta squared)	0.5435
	F test to compare variances			F test to compare variances			F test to compare variances			F test to compare variances			F test to compare variances			F test to compare variances
	F, DFn, Dfd	1.427, 7, 7		F, DFn, Dfd	4.280, 7, 7		F, DFn, Dfd	2.390, 7, 7		F, DFn, Dfd	2.389, 7, 7		F, DFn, Dfd	1.902, 7, 7		F, DFn, Dfd	1.013, 7, 7
	P value	0.6508		P value	0.0742		P value	0.273		P value	0.2733		P value	0.4154		P value	0.9872
	P value summary	ns		P value summary	ns		P value summary	ns		P value summary	ns		P value summary	ns		P value summary	ns
	Significantly different (P < 0.05)?	No		Significantly different (P < 0.05)?	No		Significantly different (P < 0.05)?	No		Significantly different (P < 0.05)?	No		Significantly different (P < 0.05)?	No		Significantly different (P < 0.05)?	No
	Data analyzed			Data analyzed			Data analyzed			Data analyzed			Data analyzed			Data analyzed
	Sample size, column A	8		Sample size, column A	8		Sample size, column A	8		Sample size, column A	8		Sample size, column A	8		Sample size, column A	8
	Sample size, column B	8		Sample size, column B	8		Sample size, column B	8		Sample size, column B	8		Sample size, column B	8		Sample size, column B	8
Test for normal distribution	WT	KO		WT	KO		WT	KO		WT	KO		WT	KO		WT	KO
D'Agostino & Pearson test
K2	0.6464	1.469		1.383	2.119		0.6264	0.05502		0.7632	0.6782		1.217	0.4461		0.8199	0.1213
P value	0.7238	0.4798		0.5009	0.3467		0.7311	0.9729		0.6828	0.7124		0.5441	0.8001		0.6637	0.9412
Passed normality test (alpha=0.05)?	Yes	Yes		Yes	Yes		Yes	Yes		Yes	Yes		Yes	Yes		Yes	Yes
P value summary	ns	ns		ns	ns		ns	ns		ns	ns		ns	ns		ns	ns
Shapiro-Wilk test
W	0.945	0.9372		0.9276	0.9417		0.9389	0.9364		0.9426	0.9752		0.9273	0.9586		0.9202	0.9621
P value	0.6611	0.5839		0.4946	0.6274		0.6003	0.5757		0.6369	0.9357		0.4917	0.7965		0.4317	0.8295
Passed normality test (alpha=0.05)?	Yes	Yes		Yes	Yes		Yes	Yes		Yes	Yes		Yes	Yes		Yes	Yes
P value summary	ns	ns		ns	ns		ns	ns		ns	ns		ns	ns		ns	ns
Number of values	8	8		8	8		8	8		8	8		8	8		8	8

## Sheet: Fig. 3D
Micro-CT scan analysis on male mice tibae bone for cortical bone
	Ct. BV/TV			Ct. Thickness
	WT	KO		WT	KO
	0.9379	0.9447		0.133	0.1562
	0.942	0.9406		0.1399	0.1649
	0.9385	0.9453		0.1511	0.1574
	0.9355	0.9483		0.152	0.1483
	0.941	0.9543		0.1375	0.1708
	0.9508	0.964		0.1624	0.1772
	0.9475	0.9488		0.1563	0.1651
	0.9296	0.9526		0.1347	0.1689
	Unpaired t test			Unpaired t test
	P value	0.0164		P value	0.0035
	P value summary	*		P value summary	**
	Significantly different (P < 0.05)?	Yes		Significantly different (P < 0.05)?	Yes
	One- or two-tailed P value?	Two-tailed		One- or two-tailed P value?	Two-tailed
	t, df	t=2.727, df=14		t, df	t=3.499, df=14
	How big is the difference?			How big is the difference?
	Mean of column A	0.9404		Mean of column A	0.1459
	Mean of column B	0.9498		Mean of column B	0.1636
	Difference between means (B - A) ± SEM	0.009475 ± 0.003474		Difference between means (B - A) ± SEM	0.01774 ± 0.005069
	95% confidence interval	0.002024 to 0.01693		95% confidence interval	0.006865 to 0.02861
	R squared (eta squared)	0.347		R squared (eta squared)	0.4665
	F test to compare variances			F test to compare variances
	F, DFn, Dfd	1.166, 7, 7		F, DFn, Dfd	1.414, 7, 7
	P value	0.8443		P value	0.6589
	P value summary	ns		P value summary	ns
	Significantly different (P < 0.05)?	No		Significantly different (P < 0.05)?	No
	Data analyzed			Data analyzed
	Sample size, column A	8		Sample size, column A	8
	Sample size, column B	8		Sample size, column B	8
Test for normal distribution	WT	KO		WT	KO
D'Agostino & Pearson test
K2	0.04825	2.729		1.77	0.1532
P value	0.9762	0.2555		0.4127	0.9263
Passed normality test (alpha=0.05)?	Yes	Yes		Yes	Yes
P value summary	ns	ns		ns	ns
Shapiro-Wilk test
W	0.9796	0.9407		0.9162	0.9767
P value	0.961	0.6182		0.4	0.9447
Passed normality test (alpha=0.05)?	Yes	Yes		Yes	Yes
P value summary	ns	ns		ns	ns
Number of values	8	8		8	8

## Sheet: Fig. 3F
Micro-CT scan analysis on female mice tibae for trabecular bone
	Tb.BV/TV			Tb. N			Tb.Th			Tb.Sp			SMI			Conn-Dens.
	WT	KO		WT	KO		WT	KO		WT	KO		WT	KO		WT	KO
	0.1472	0.1478		3.7024	4.3336		0.0588	0.0652		0.2738	0.2325		1.7458	2.0893		99.2639	71.0039
	0.1454	0.1814		3.5917	4.2374		0.0637	0.067		0.3026	0.2337		2.1749	1.7106		73.7596	74.3968
	0.1409	0.1453		3.9339	3.8451		0.058	0.0643		0.2595	0.2578		2.4718	1.9714		95.9084	82.7808
	0.1378	0.1492		3.481	4.1721		0.0589	0.0622		0.2962	0.2372		2.109	1.9041		59.1182	79.0465
	0.1452	0.1997		3.4246	5.26		0.0553	0.0643		0.3225	0.1809		2.0039	1.545		66.9281	131.274
	0.1089	0.1631		3.0887	4.5953		0.0571	0.0662		0.3378	0.2081		2.4759	1.80207		31.9113	70.8704
	0.1747	0.2128		3.3718	4.993		0.0615	0.0638		0.3175	0.199		1.866	1.7172		96.5351	120.451
	0.142871	0.2062		3.51344	4.751		0.0644	0.064714		0.30141	0.2073		1.9499	1.8678		74.7749	116.807
	Unpaired t test			Unpaired t test			Unpaired t test			Unpaired t test			Unpaired t test			Unpaired t test
	P value	0.0143		P value	<0.0001		P value	0.0013		P value	<0.0001		P value	0.0282		P value	0.1445
	P value summary	*		P value summary	****		P value summary	**		P value summary	****		P value summary	*		P value summary	ns
	Significantly different (P < 0.05)?	Yes		Significantly different (P < 0.05)?	Yes		Significantly different (P < 0.05)?	Yes		Significantly different (P < 0.05)?	Yes		Significantly different (P < 0.05)?	Yes		Significantly different (P < 0.05)?	No
	One- or two-tailed P value?	Two-tailed		One- or two-tailed P value?	Two-tailed		One- or two-tailed P value?	Two-tailed		One- or two-tailed P value?	Two-tailed		One- or two-tailed P value?	Two-tailed		One- or two-tailed P value?	Two-tailed
	t, df	t=2.797, df=14		t, df	t=5.413, df=14		t, df	t=4.014, df=14		t, df	t=6.487, df=14		t, df	t=2.448, df=14		t, df	t=1.546, df=14
	How big is the difference?			How big is the difference?			How big is the difference?			How big is the difference?			How big is the difference?			How big is the difference?
	Mean of column A	0.1429		Mean of column A	3.513		Mean of column A	0.05971		Mean of column A	0.3014		Mean of column A	2.1		Mean of column A	74.77
	Mean of column B	0.1757		Mean of column B	4.523		Mean of column B	0.06471		Mean of column B	0.2196		Mean of column B	1.826		Mean of column B	93.33
	Difference between means (B - A) ± SEM	0.03282 ± 0.01173		Difference between means (B - A) ± SEM	1.010 ± 0.1866		Difference between means (B - A) ± SEM	0.005002 ± 0.001246		Difference between means (B - A) ± SEM	-0.08185 ± 0.01262		Difference between means (B - A) ± SEM	-0.2737 ± 0.1118		Difference between means (B - A) ± SEM	18.55 ± 12.00
	95% confidence interval	0.007656 to 0.05798		95% confidence interval	0.6098 to 1.410		95% confidence interval	0.002329 to 0.007674		95% confidence interval	-0.1089 to -0.05479		95% confidence interval	-0.5135 to -0.03389		95% confidence interval	-7.190 to 44.30
	R squared (eta squared)	0.3586		R squared (eta squared)	0.6767		R squared (eta squared)	0.5351		R squared (eta squared)	0.7504		R squared (eta squared)	0.2997		R squared (eta squared)	0.1458
	F test to compare variances			F test to compare variances			F test to compare variances			F test to compare variances			F test to compare variances			F test to compare variances
	F, DFn, Dfd	2.460, 7, 7		F, DFn, Dfd	3.554, 7, 7		F, DFn, Dfd	4.733, 7, 7		F, DFn, Dfd	1.054, 7, 7		F, DFn, Dfd	2.449, 7, 7		F, DFn, Dfd	1.201, 7, 7
	P value	0.258		P value	0.1162		P value	0.0575		P value	0.9462		P value	0.2602		P value	0.8149
	P value summary	ns		P value summary	ns		P value summary	ns		P value summary	ns		P value summary	ns		P value summary	ns
	Significantly different (P < 0.05)?	No		Significantly different (P < 0.05)?	No		Significantly different (P < 0.05)?	No		Significantly different (P < 0.05)?	No		Significantly different (P < 0.05)?	No		Significantly different (P < 0.05)?	No
	Data analyzed			Data analyzed			Data analyzed			Data analyzed			Data analyzed			Data analyzed
	Sample size, column A	8		Sample size, column A	8		Sample size, column A	8		Sample size, column A	8		Sample size, column A	8		Sample size, column A	8
	Sample size, column B	8		Sample size, column B	8		Sample size, column B	8		Sample size, column B	8		Sample size, column B	8		Sample size, column B	8
Test for normal distribution	WT	KO		WT	KO		WT	KO		WT	KO		WT	KO		WT	KO
D'Agostino & Pearson test
K2	3.285	3.318		0.754	0.2353		0.754	0.2353		0.2652	0.1143		0.6746	0.04114		1.266	2.867
P value	0.1935	0.1904		0.6859	0.889		0.6859	0.889		0.8758	0.9445		0.7137	0.9796		0.5311	0.2384
Passed normality test (alpha=0.05)?	Yes	Yes		Yes	Yes		Yes	Yes		Yes	Yes		Yes	Yes		Yes	Yes
P value summary	ns	ns		ns	ns		ns	ns		ns	ns		ns	ns		ns	ns
Shapiro-Wilk test
W	0.8576	0.8738		0.9782	0.9791		0.9782	0.9791		0.9688	0.962		0.9265	0.9899		0.9091	0.8129
P value	0.1137	0.1641		0.9533	0.9581		0.9533	0.9581		0.8885	0.8288		0.4845	0.9948		0.3474	0.0392
Passed normality test (alpha=0.05)?	Yes	Yes		Yes	Yes		Yes	Yes		Yes	Yes		Yes	Yes		Yes	No
P value summary	ns	ns		ns	ns		ns	ns		ns	ns		ns	ns		ns	*
Number of values	8	8		8	8		8	8		8	8		8	8		8	8

## Sheet: Fig. 3H
Micro-CT scan analysis on female mice tibae bone for cortical bone
	Ct. BV/TV			Ct. Thickness
	WT	KO		WT	KO
	0.9557	0.9596		0.0468	0.0527
	0.9614	0.9762		0.0493	0.0501
	0.9616	0.9699		0.044	0.0548
	0.9059	0.9532		0.0421	0.0508
	0.9485	0.9459		0.0419	0.0426
	0.9283	0.9468		0.0407	0.0452
	0.9107	0.9655
	0.8955	0.9393
	Unpaired t test			Unpaired t test
	P value	0.0417		P value	0.0475
	P value summary	*		P value summary	*
	Significantly different (P < 0.05)?	Yes		Significantly different (P < 0.05)?	Yes
	One- or two-tailed P value?	Two-tailed		One- or two-tailed P value?	Two-tailed
	t, df	t=2.242, df=14		t, df	t=2.258, df=10
	How big is the difference?			How big is the difference?
	Mean of column A	0.9335		Mean of column A	0.04413
	Mean of column B	0.9571		Mean of column B	0.04937
	Difference between means (B - A) ± SEM	0.02360 ± 0.01053		Difference between means (B - A) ± SEM	0.005233 ± 0.002317
	95% confidence interval	0.001019 to 0.04618		95% confidence interval	6.990e-005 to 0.01040
	R squared (eta squared)	0.2641		R squared (eta squared)	0.3377
	F test to compare variances			F test to compare variances
	F, DFn, Dfd	4.310, 7, 7		F, DFn, Dfd	1.943, 5, 5
	P value	0.0729		P value	0.4834
	P value summary	ns		P value summary	ns
	Significantly different (P < 0.05)?	No		Significantly different (P < 0.05)?	No
	Data analyzed			Data analyzed
	Sample size, column A	8		Sample size, column A	6
	Sample size, column B	8		Sample size, column B	6
Test for normal distribution	WT	KO		WT	KO
D'Agostino & Pearson test
K2	2.907	0.8908		N too small	N too small
P value	0.2337	0.6406
Passed normality test (alpha=0.05)?	Yes	Yes
P value summary	ns	ns
Shapiro-Wilk test
W	0.8796	0.9631		0.9139	0.9422
P value	0.1865	0.839		0.4629	0.6772
Passed normality test (alpha=0.05)?	Yes	Yes		Yes	Yes
P value summary	ns	ns		ns	ns
Number of values	8	8		6	6

## Sheet: Fig. 3I
Bone mechanical stiffness test
	Maximum stiffness (N)			Ultimate stress (MPa)			Stiffness (N/mm)			Failure Energy (KJ/cm3)
	WT	KO		WT	KO		WT	KO		WT	KO
	34.0611	48.2941		216.699	303.913		118.038	164.128		1.80033	4.68593
	38.9152	50.606		230.529	293.299		138.724	168.126		1.90344	3.83427
	43.1538	51.4645		263.371	276.625		145.053	169.891		2.24478	3.87149
	43.3661	47.9575		255.472	252.993		137.721	158.837		3.21237	2.56463
	50.6563	43.8393		299.974	256.785		164.963	151.492		2.22952	2.20022
	45.38	50.8609		267.304	265.982		152.41	163.293		3.11847	2.52323
	39.2214	63.2272		227.251	335.676		130.795	188.628		2.41777	4.83975
	40.8163	49.2392		253.235	279.534		141.166	138.204		2.20794	2.2237
	45.1748	42.7677		258.231	260.954		150.868	148.461		2.42679	2.62337
	47.1983			271.724			148.97			2.71283
	46.7313			243.935			163.215			2.17038
	Unpaired t test			Unpaired t test			Unpaired t test			Unpaired t test
	P value	0.0111		P value	0.0257		P value	0.0175		P value	0.0244
	P value summary	*		P value summary	*		P value summary	*		P value summary	*
	Significantly different (P < 0.05)?	Yes		Significantly different (P < 0.05)?	Yes		Significantly different (P < 0.05)?	Yes		Significantly different (P < 0.05)?	Yes
	One- or two-tailed P value?	Two-tailed		One- or two-tailed P value?	Two-tailed		One- or two-tailed P value?	Two-tailed		One- or two-tailed P value?	Two-tailed
	t, df	t=2.832, df=18		t, df	t=2.432, df=18		t, df	t=2.615, df=18		t, df	t=2.457, df=18
	How big is the difference?			How big is the difference?			How big is the difference?			How big is the difference?
	Mean of column A	43.15		Mean of column A	253.4		Mean of column A	144.7		Mean of column A	2.404
	Mean of column B	49.81		Mean of column B	280.6		Mean of column B	161.2		Mean of column B	3.263
	Difference between means (B - A) ± SEM	6.654 ± 2.350		Difference between means (B - A) ± SEM	27.21 ± 11.19		Difference between means (B - A) ± SEM	16.51 ± 6.312		Difference between means (B - A) ± SEM	0.8589 ± 0.3495
	95% confidence interval	1.718 to 11.59		95% confidence interval	3.705 to 50.72		95% confidence interval	3.247 to 29.77		95% confidence interval	0.1246 to 1.593
	R squared (eta squared)	0.3082		R squared (eta squared)	0.2473		R squared (eta squared)	0.2754		R squared (eta squared)	0.2512
	F test to compare variances			F test to compare variances			F test to compare variances			F test to compare variances
	F, DFn, Dfd	1.595, 8, 10		F, DFn, Dfd	1.299, 8, 10		F, DFn, Dfd	1.123, 8, 10		F, DFn, Dfd	5.473, 8, 10
	P value	0.4807		P value	0.6847		P value	0.8469		P value	0.0151
	P value summary	ns		P value summary	ns		P value summary	ns		P value summary	*
	Significantly different (P < 0.05)?	No		Significantly different (P < 0.05)?	No		Significantly different (P < 0.05)?	No		Significantly different (P < 0.05)?	Yes
	Data analyzed			Data analyzed			Data analyzed			Data analyzed
	Sample size, column A	11		Sample size, column A	11		Sample size, column A	11		Sample size, column A	11
	Sample size, column B	9		Sample size, column B	9		Sample size, column B	9		Sample size, column B	9
Test for normal distribution
	WT	KO		WT	KO		WT	KO		WT	KO
D'Agostino & Pearson test
K2	0.5632	8.229		0.2094	3.381		0.4234	0.7897		1.304	2.466
P value	0.7546	0.0163		0.9006	0.1845		0.8092	0.6738		0.5209	0.2914
Passed normality test (alpha=0.05)?	Yes	No		Yes	Yes		Yes	Yes		Yes	Yes
P value summary	ns	*		ns	ns		ns	ns		ns	ns
Shapiro-Wilk test
W	0.9772	0.8501		0.9603	0.9033		0.9717	0.9732		0.9148	0.8474
P value	0.9486	0.0747		0.8017	0.2717		0.9029	0.9209		0.2777	0.0697
Passed normality test (alpha=0.05)?	Yes	Yes		Yes	Yes		Yes	Yes		Yes	Yes
P value summary	ns	ns		ns	ns		ns	ns		ns	ns
Number of values	11	9		9	9		11	9		11	9
	Table Analyzed	KIAA, Maximum stiffness (N)
	Column B	KO
	vs.	vs.
	Column A	WT
	Mann Whitney test
	P value	0.0097
	Exact or approximate P value?	Exact
	P value summary	**
	Significantly different (P < 0.05)?	Yes
	One- or two-tailed P value?	Two-tailed
	Sum of ranks in column A,B	82 , 128
	Mann-Whitney U	16
	Difference between medians
	Median of column A	43.37, n=11
	Median of column B	49.24, n=9
	Difference: Actual	5.873
	Difference: Hodges-Lehmann	5.431
