# Supplementary material for: KIAA1199 deficiency enhances skeletal stem cell differentiation to osteoblasts and promotes bone regeneration
Source: Nat Commun. 2023 Apr 10;14:2016. doi: 10.1038/s41467-023-37651-1 (PMC10086002; doi:10.1038/s41467-023-37651-1)
Supplement: Supplementary file 3 — Source Data [file 41467_2023_37651_MOESM3_ESM.zip › NCOMMS-22-21561_Source Data/Fig 4 raw data.xlsx]

## Sheet: Fig. 4A
	KIAA1199 mRNA levels in mouse fracture bone tissues
		Non-Fractured								Fractured
	2h	1.94432	3.22228	3.18393	2.34672	1.66861	1.34583	3.16621	1.68091	4.66246	6.64623	2.74748	6.31038	3.87016	5.70936	5.60938	3.71763
	1d	3.91447	4.65628	1.86218	0.751489	3.4038	5.00718	2.4737	1.87888	25.538	30.6338	13.9439	33.3154	20.1792	17.9561	37.0551	22.9799
	4d	2.16209	3.11708	1.27639	1.06866	1.93276	2.99851			95.6759	89.4047	65.4082	34.0992	73.79	51.4875	48.78	46.5
	7d	4.07107	5.41462	3.76955	3.94872	1.85059	2.55693	3.8002	2.00634	188.086	192.378	217.321	266.66	241.676	146.122	229.405	125.408
	14d	1.11146	3.00802	2.24307	3.70962	0.707026	1.16684	3.22431	2.37096	347.445	399.421	118.835	264.516	158.05	229.427	316.042	214.404
	Multiple t test (Fractured vs non-fractured)													Non-fracture			Fracture
		P value	Mean of Non-fracture	Mean of Fracture	Difference	SE of difference	t ratio	df	q value					Mean	SD	N	Mean	SD	N
	2h	0.000393	2.32	4.909	-2.589	0.5597	4.626	14	0.000397				2h	2.31985	0.774613	8	4.90914	1.3807	8
	1d	2e-06	2.993	25.2	-22.21	2.869	7.74	14	5e-06				1d	2.9935	1.49548	8	25.2002	7.97633	8
	4d	1.9e-05	2.093	63.14	-61.05	9	6.783	12	2.5e-05				4d	2.09258	0.850324	6	63.1432	21.8084	8
	7d	<0.000001	3.427	200.9	-197.5	16.91	11.68	14	<0.000001				7d	3.42725	1.20443	8	200.882	47.8177	8
	14d	3e-06	2.193	256	-253.8	33.66	7.54	14	5e-06				14d	2.19266	1.1015	8	256.017	95.2096	8
	2h			1d			4d			7d			14d
	Non-Fractured	Fractured		Non-Fractured	Fractured		Non-Fractured	Fractured		Non-Fractured	Fractured		Non-Fractured	Fractured
	1.94432	4.66246		3.91447	25.538		2.16209	95.6759		4.07107	188.086		1.11146	347.445
	3.22228	6.64623		4.65628	30.6338		3.11708	89.4047		5.41462	192.378		3.00802	399.421
	3.18393	2.74748		1.86218	13.9439		1.27639	65.4082		3.76955	217.321		2.24307	118.835
	2.34672	6.31038		0.751489	33.3154		1.06866	34.0992		3.94872	266.66		3.70962	264.516
	1.66861	3.87016		3.4038	20.1792		1.93276	73.79		1.85059	241.676		0.707026	158.05
	1.34583	5.70936		5.00718	17.9561		2.99851	51.4875		2.55693	146.122		1.16684	229.427
	3.16621	5.60938		2.4737	37.0551			48.78		3.8002	229.405		3.22431	316.042
	1.68091	3.71763		1.87888	22.9799			46.5		2.00634	125.408		2.37096	214.404
Test for normal distribution
D'Agostino & Pearson test
K2	3.226	0.9311		0.7521	0.6262		N too small	0.8863		0.0767	0.41		1.521	0.3164
P value	0.1993	0.6278		0.6866	0.7312			0.642		0.9624	0.8146		0.4675	0.8537
Passed normality test (alpha=0.05)?	Yes	Yes		Yes	Yes			Yes		Yes	Yes		Yes	Yes
P value summary	ns	ns		ns	ns			ns		ns	ns		ns	ns
Shapiro-Wilk test
W	0.8572	0.9469		0.9555	0.973		0.917	0.9418		0.9191	0.9658		0.9328	0.9807
P value	0.1126	0.6796		0.7667	0.9208		0.4838	0.6285		0.4224	0.8635		0.5421	0.9663
Passed normality test (alpha=0.05)?	Yes	Yes		Yes	Yes		Yes	Yes		Yes	Yes		Yes	Yes
P value summary	ns	ns		ns	ns		ns	ns		ns	ns		ns	ns
Number of values	8	8		8	8		6	8		8	8		8	8

## Sheet: Fig. 4C
	B.Bv			B.N.			B. Th.			B. Sep
	WT	KO		WT	KO		WT	KO		WT	KO
	0.0343	0.0619		12	13		0.0468	0.0683		0.0815	0.059
	0.0233	0.0498		11	15		0.0416	0.0564		0.0974	0.0464
	0.0276	0.0432		9	13.58		0.0453	0.0522		0.1163	0.068
	0.0363	0.0441		14	12.76		0.053	0.0543		0.0673	0.0715
	0.0137	0.05075		7	14		0.0365	0.0588		0.1433	0.06037
Test for normal distribution	WT	KO		WT	KO		WT	KO		WT	KO
D'Agostino & Pearson test
K2	N too small	N too small		N too small	N too small		N too small	N too small		N too small	N too small
P value
Passed normality test (alpha=0.05)?
P value summary
Shapiro-Wilk test
W	0.9447	0.8822		0.99	0.9464		0.9925	0.887		0.977	0.9435
P value	0.6996	0.3193		0.9796	0.7116		0.9878	0.3425		0.9182	0.6907
Passed normality test (alpha=0.05)?	Yes	Yes		Yes	Yes		Yes	Yes		Yes	Yes
P value summary	ns	ns		ns	ns		ns	ns		ns	ns
Number of values	5	5		5	5		5	5		5	5
Unpaired t test		B.Bv			B.N.			B.Th.			B.Sep.
		KO vs. WT			KO vs. WT			KO vs. WT			KO vs. WT
P value		0.0024			0.0424			0.0092			0.0211
P value summary		**			*			**			*
Significantly different (P < 0.05)?		Yes			Yes			Yes			Yes
One- or two-tailed P value?		Two-tailed			Two-tailed			Two-tailed			Two-tailed
t, df		t=4.353, df=8			t=2.412, df=8			t=3.409, df=8			t=2.861, df=8
How big is the difference?
Mean of column A		0.02704			10.6			0.04464			0.1012
Mean of column B		0.04995			13.67			0.058			0.06105
Difference between means (B - A) ± SEM		0.02291 ± 0.005263			3.068 ± 1.272			0.01336 ± 0.003919			-0.04011 ± 0.01402
95% confidence interval		0.01077 to 0.03505			0.1346 to 6.001			0.004324 to 0.02240			-0.07243 to -0.007785
R squared (eta squared)		0.7031			0.421			0.5923			0.5058
F test to compare variances
F, DFn, Dfd		1.481, 4, 4			9.232, 4, 4			1.041, 4, 4			9.427, 4, 4
P value		0.7127			0.0536			0.9701			0.0517
P value summary		ns			ns			ns			ns
Significantly different (P < 0.05)?		No			No			No			No
Data analyzed
Sample size, column A		5			5			5			5
Sample size, column B		5			5			5			5

## Sheet: Fig. 4E
	2m after OVX									4m after OVX
	change of delta BV/TV (%) normalized to D0									change of delta BV/TV (%) normalized to D0
	WT-Sham	WT-OVX	KO-Sham	KO-OVX						WT-Sham	WT-OVX	KO-Sham	KO-OVX
	49.6	-27.8	-10.6	-23.8						14.4	-51	-5.4	-19.5
	-3.2	-29.1	18.2	-5.1						-16.5	-34.2	13.2	-16.7
	0.5	5.5	1.7	-1.4						-22.2	-7.8	1	-18.2
	-0.5	10.4	5.1	-30						-12.5	-27.2	-13.7	-7.5
	36.3	-9.5	32.3	23.3						23.6	-19.6	14.4	4.1
	-3.1	-28.5	-7.3	-17						-20.1	-30.5	-14	-17.3
	38.2	-56.4	46.7	-10						13.5	-30.4	18	-17.1
	19.5		-4							-13.2		-16.2	-16.6
	-24.5									-19.9
	3.3									-12
Test for normal distribution									Test for normal distribution
D'Agostino & Pearson test									D'Agostino & Pearson test
K2	0.57	N too small	1.538	N too small					K2	2.37	N too small	3.217	10.3
P value	0.752		0.4635						P value	0.3058		0.2002	0.0058
Passed normality test (alpha=0.05)?	Yes		Yes						Passed normality test (alpha=0.05)?	Yes		Yes	No
P value summary	ns		ns						P value summary	ns		ns	**
Shapiro-Wilk test									Shapiro-Wilk test
W	0.9199	0.9315	0.8993	0.9435					W	0.8024	0.9585	0.8743	0.7032
P value	0.3563	0.5641	0.285	0.6703					P value	0.0155	0.8059	0.1661	0.0024
Passed normality test (alpha=0.05)?	Yes	Yes	Yes	Yes					Passed normality test (alpha=0.05)?	No	Yes	Yes	No
P value summary	ns	ns	ns	ns					P value summary	*	ns	ns	**
Number of values	10	7	8	7					Number of values	10	7	8	8
Tukey's multiple comparisons test	Mean Diff.	95.00% CI of diff.	Significant?	Summary	Adjusted P Value				Tukey's multiple comparisons test	Mean Diff.	95.00% CI of diff.	Significant?	Summary	Adjusted P Value
WT-Sham vs. WT-OVX	30.95	2.086 to 59.82	Yes	*	0.0321				WT-Sham vs. WT-OVX	22.18	3.771 to 40.59	Yes	*	0.0135	A-B
WT-Sham vs. KO-Sham	1.348	-26.44 to 29.13	No	ns	0.9992				WT-Sham vs. KO-Sham	-6.153	-23.87 to 11.57	No	ns	0.7805	A-C
WT-Sham vs. KO-OVX	20.75	-8.114 to 49.62	No	ns	0.226				WT-Sham vs. KO-OVX	7.11	-10.61 to 24.83	No	ns	0.6964	A-D
WT-OVX vs. KO-Sham	-29.61	-59.92 to 0.7110	No	ns	0.0575				WT-OVX vs. KO-Sham	-28.33	-47.67 to -8.999	Yes	**	0.0022	B-C
WT-OVX vs. KO-OVX	-10.2	-41.51 to 21.11	No	ns	0.8103				WT-OVX vs. KO-OVX	-15.07	-34.41 to 4.263	No	ns	0.1695	B-D
KO-Sham vs. KO-OVX	19.41	-10.91 to 49.72	No	ns	0.3191				KO-Sham vs. KO-OVX	13.26	-5.417 to 31.94	No	ns	0.2363	C-D
Test details	Mean 1	Mean 2	Mean Diff.	SE of diff.	n1	n2	q	DF	Test details	Mean 1	Mean 2	Mean Diff.	SE of diff.	n1	n2	q	DF
WT-Sham vs. WT-OVX	11.61	-19.34	30.95	10.57	10	7	4.14	28	WT-Sham vs. WT-OVX	-6.49	-28.67	22.18	6.757	10	7	4.642	29
WT-Sham vs. KO-Sham	11.61	10.26	1.348	10.18	10	8	0.1873	28	WT-Sham vs. KO-Sham	-6.49	-0.3375	-6.153	6.504	10	8	1.338	29
WT-Sham vs. KO-OVX	11.61	-9.143	20.75	10.57	10	7	2.776	28	WT-Sham vs. KO-OVX	-6.49	-13.6	7.11	6.504	10	8	1.546	29
WT-OVX vs. KO-Sham	-19.34	10.26	-29.61	11.1	7	8	3.771	28	WT-OVX vs. KO-Sham	-28.67	-0.3375	-28.33	7.097	7	8	5.646	29
WT-OVX vs. KO-OVX	-19.34	-9.143	-10.2	11.47	7	7	1.258	28	WT-OVX vs. KO-OVX	-28.67	-13.6	-15.07	7.097	7	8	3.003	29
KO-Sham vs. KO-OVX	10.26	-9.143	19.41	11.1	8	7	2.472	28	KO-Sham vs. KO-OVX	-0.3375	-13.6	13.26	6.856	8	8	2.736	29
