# Supplementary material for: KIAA1199 deficiency enhances skeletal stem cell differentiation to osteoblasts and promotes bone regeneration
Source: Nat Commun. 2023 Apr 10;14:2016. doi: 10.1038/s41467-023-37651-1 (PMC10086002; doi:10.1038/s41467-023-37651-1)
Supplement: Supplementary file 3 — Source Data [file 41467_2023_37651_MOESM3_ESM.zip › NCOMMS-22-21561_Source Data/Fig 5 raw data.xlsx]

## Sheet: Fig. 5A
Cell proliferation by cell counting (Related fold change)
	WT-BMSC			KO-BMSC
D0	0.992846	1.0493	0.957858	1.04175	1.02459	0.93366
D9	1.69991	1.6019	1.75713	1.66613	1.79986	1.941
	P value	Mean of WT-BMSC	Mean of KO-BMSC	Difference	SE of difference	t ratio	df	q value
D0	0.999994	1	1	-3.333e-07	0.04283	7.783e-06	4	>0.999999
D9	0.273099	1.686	1.802	-0.116	0.09139	1.269	4	0.551661

## Sheet: Fig. 5B
CFU-Unit number from primary bone marrow cell culturing
	WT	KO			Table Analyzed	CFU-U
	69	80
	61	78			Column B	KO
	64	61			vs.	vs.
	50	57			Column A	WT
	54	62
	59	69			Unpaired t test
	57	74			P value	0.0396
					P value summary	*
					Significantly different (P < 0.05)?	Yes
					One- or two-tailed P value?	Two-tailed
Test for normal distribution	WT	KO			t, df	t=2.308, df=12
D'Agostino & Pearson test
K2	N too small	N too small			How big is the difference?
P value					Mean of column A	59.14
Passed normality test (alpha=0.05)?					Mean of column B	68.71
P value summary					Difference between means (B - A) ± SEM	9.571 ± 4.147
					95% confidence interval	0.5360 to 18.61
Shapiro-Wilk test					R squared (eta squared)	0.3074
W	0.9972	0.9276
P value	0.9998	0.5308			F test to compare variances
Passed normality test (alpha=0.05)?	Yes	Yes			F, DFn, Dfd	2.024, 6, 6
P value summary	ns	ns			P value	0.412
					P value summary	ns
Number of values	7	7			Significantly different (P < 0.05)?	No
					Data analyzed
					Sample size, column A	7
					Sample size, column B	7

## Sheet: Fig. 5C
CFU-ALP positive clones /CFU number from primary bone marrow cell culturing
	WT	KO		Table Analyzed	CFU-ALP (%)
	81	81		Column B	KO
	79	91		vs.	vs.
	75	93		Column A	WT
	86	89
	71	99		Unpaired t test
	68	82		P value	0.0017
	67	95		P value summary	**
				Significantly different (P < 0.05)?	Yes
				One- or two-tailed P value?	Two-tailed
				t, df	t=4.017, df=12
Test for normal distribution	WT	KO
D'Agostino & Pearson test				How big is the difference?
K2	N too small	N too small		Mean of column A	75.29
P value				Mean of column B	90
Passed normality test (alpha=0.05)?				Difference between means (B - A) ± SEM	14.71 ± 3.663
P value summary				95% confidence interval	6.734 to 22.69
				R squared (eta squared)	0.5736
Shapiro-Wilk test
W	0.9483	0.9432		F test to compare variances
P value	0.7146	0.6674		F, DFn, Dfd	1.150, 6, 6
Passed normality test (alpha=0.05)?	Yes	Yes		P value	0.8692
P value summary	ns	ns		P value summary	ns
				Significantly different (P < 0.05)?	No
Number of values	7	7
				Data analyzed
				Sample size, column A	7
				Sample size, column B	7

## Sheet: Fig.5D
ALP activity/cell number on Day 7 for mBMSC induced to osteogenic differentiation
	WT	KO		Table Analyzed	Primary mBMSC ALP activity
data 1	0.676512	0.845262
data 2	0.533264	0.866002		Column B	KO
data 3	0.577734	0.779895		vs.	vs.
				Column A	WT
				Unpaired t test
Test for normal distribution	WT	KO		P value	0.0091
D'Agostino & Pearson test				P value summary	**
K2	N too small	N too small		Significantly different (P < 0.05)?	Yes
P value				One- or two-tailed P value?	Two-tailed
Passed normality test (alpha=0.05)?				t, df	t=4.724, df=4
P value summary
				How big is the difference?
Shapiro-Wilk test				Mean of column A	0.5958
W	0.9543	0.9178		Mean of column B	0.8304
P value	0.5885	0.4447		Difference between means (B - A) ± SEM	0.2345 ± 0.04965
Passed normality test (alpha=0.05)?	Yes	Yes		95% confidence interval	0.09670 to 0.3724
P value summary	ns	ns		R squared (eta squared)	0.848
Number of values	3	3		F test to compare variances
				F, DFn, Dfd	2.662, 2, 2
				P value	0.5462
				P value summary	ns
				Significantly different (P < 0.05)?	No
				Data analyzed
				Sample size, column A	3
				Sample size, column B	3

## Sheet: Fig. 5E
Real time PCR on osteoblastic markers for mBMSC induced to osteoblasts
	WT			KO
Alp	0.822986	0.902161	1.27485	1.43097	2.55471	2.48329
Bglap	0.783952	1.42162	0.794432	2.90859	3.01599	2.33186
Col1a	0.893298	1.121	0.985708	1.32657	1.34181	1.58387
Opn	1.02246	1.40052	0.577026	4.25645	2.65456	3.64186
Runx2	1.11068	0.907857	0.981467	2.3122	2.46489	3.70608
Opg	0.893296	1.121	0.985706	1.31094	0.922867	1.41234
Rankl	1.32789	1.0854	0.586705	0.298655	0.318378	0.239348
multiple student t tests, unpaired, two-tailed,
	P value	Mean of WT	Mean of KO	Difference	SE of difference	t ratio	df	q value
Alp	0.041059	1	2.156	-1.156	0.3891	2.972	4	0.048381
Bglap	0.004247	1	2.752	-1.752	0.2993	5.854	4	0.030029
Col1a	0.017196	1	1.417	-0.4174	0.1064	3.924	4	0.030395
Opn	0.008606	1	3.518	-2.518	0.5238	4.807	4	0.030395
Runx2	0.014804	1	2.828	-1.828	0.4453	4.104	4	0.030395
Opg	0.257276	1	1.215	-0.2154	0.1632	1.32	4	0.259848
Rankl	0.031206	1	0.2855	0.7145	0.2195	3.256	4	0.044125

## Sheet: Fig. 5G
Bone dynamic bone formation
	MS/BS (%)			MAR (um/day)			BFR/BS
	WT	KO		WT	KO		WT	KO
	23.2149	37.4637		1.01298	1.52317		51.321	198.565
	39.4474	21.1193		1.66651	2.42579		51.112	136.976
	12.7977	54.5238		1.41599	1.91807		93.607	116.594
	23.2149	46.2376		1.11101	1.22982		115.58	157.012
	26.2745	47.0207		1.2635	1.18		69.115	136.976
	10.62	52.22		1.16	1.56
	17.518	38.089		1.54	1.65
	38.137	36.694		1.81	1.67
	37.23	38.089		0.87	2.12
	33.884			1.09
	20.709
	16.831
	Unpaired t test			Unpaired t test			Unpaired t test
	P value	0.0016		P value	0.0239		P value	0.0045
	P value summary	**		P value summary	*		P value summary	**
	Significantly different (P < 0.05)?	Yes		Significantly different (P < 0.05)?	Yes		Significantly different (P < 0.05)?	Yes
	One- or two-tailed P value?	Two-tailed		One- or two-tailed P value?	Two-tailed		One- or two-tailed P value?	Two-tailed
	t, df	t=3.664, df=19		t, df	t=2.481, df=17		t, df	t=3.903, df=8
	How big is the difference?			How big is the difference?			How big is the difference?
	Mean of column A	24.99		Mean of column A	1.294		Mean of column A	76.15
	Mean of column B	41.27		Mean of column B	1.697		Mean of column B	149.2
	Difference between means (B - A) ± SEM	16.28 ± 4.444		Difference between means (B - A) ± SEM	0.4034 ± 0.1626		Difference between means (B - A) ± SEM	73.08 ± 18.72
	95% confidence interval	6.982 to 25.58		95% confidence interval	0.06033 to 0.7465		95% confidence interval	29.90 to 116.3
	R squared (eta squared)	0.4141		R squared (eta squared)	0.2658		R squared (eta squared)	0.6556
	F test to compare variances			F test to compare variances			F test to compare variances
	F, DFn, Dfd	1.005, 8, 11		F, DFn, Dfd	1.751, 8, 9		F, DFn, Dfd	1.224, 4, 4
	P value	0.9656		P value	0.4213		P value	0.8492
	P value summary	ns		P value summary	ns		P value summary	ns
	Significantly different (P < 0.05)?	No		Significantly different (P < 0.05)?	No		Significantly different (P < 0.05)?	No
	Data analyzed			Data analyzed			Data analyzed
	Sample size, column A	12		Sample size, column A	10		Sample size, column A	5
	Sample size, column B	9		Sample size, column B	9		Sample size, column B	5
Test for normal distribution	WT	KO		WT	KO		WT	KO
D'Agostino & Pearson test
K2	2.018	1.623		0.8305	0.6274		N too small	N too small
P value	0.3645	0.4442		0.6602	0.7308
Passed normality test (alpha=0.05)?	Yes	Yes		Yes	Yes
P value summary	ns	ns		ns	ns
Shapiro-Wilk test
W	0.9249	0.919		0.9557	0.9517		0.8929	0.9115
P value	0.3288	0.3838		0.7363	0.7084		0.3719	0.4769
Passed normality test (alpha=0.05)?	Yes	Yes		Yes	Yes		Yes	Yes
P value summary	ns	ns		ns	ns		ns	ns
Number of values	12	9		10	9		5	5

## Sheet: Fig. 5I
Real time PCR on osteoclastic markers for mBMSC induced to osteoclasts
	WT			KO
Rank	1.23993	0.957238	0.802836	0.540408	0.286297	0.393303
Trap	1.46121	1.03364	0.505145	0.532843	0.344078	1.18403
Ctsk	1.2411	1.0837	0.675194	0.513518	0.141118	0.252665
Crl	1.41798	0.933313	0.648703	0.276586	0.07547	0.10769
	P value	Mean of WT	Mean of KO	Difference	SE of difference	t ratio	df	q value
Rank	0.015888	1	0.4067	0.5933	0.1477	4.018	4	0.034726
Trap	0.45167	1	0.687	0.313	0.3758	0.833	4	0.456186
Ctsk	0.025787	1	0.3024	0.6976	0.2015	3.461	4	0.034726
Crl	0.022098	1	0.1532	0.8468	0.2331	3.633	4	0.034726

## Sheet: Fig. 5J
Number of osteoclasts per bone surface (mm-1)
	WT	KO		Table Analyzed	NOc/BS (mm-1)
	0.623295	0.257765
	0.78229	0.119896		Column B	KO
	1.03153	0.326249		vs.	vs.
	0.26666	0.38		Column A	WT
	0.78229	0.614584
	1.10903	0.515768		Unpaired t test
	0.151381	0.320294		P value	0.1189
	0.991202			P value summary	ns
	0.156691			Significantly different (P < 0.05)?	No
	0.689814			One- or two-tailed P value?	Two-tailed
	0.133749			t, df	t=1.648, df=16
				How big is the difference?
				Mean of column A	0.6107
Test for normal distribution				Mean of column B	0.3621
D'Agostino & Pearson test				Difference between means (B - A) ± SEM	-0.2486 ± 0.1509
K2	3.18	N too small		95% confidence interval	-0.5686 to 0.07127
P value	0.2039			R squared (eta squared)	0.1451
Passed normality test (alpha=0.05)?	Yes
P value summary	ns			F test to compare variances
				F, DFn, Dfd	5.236, 10, 6
Shapiro-Wilk test				P value	0.0554
W	0.8835	0.9728		P value summary	ns
P value	0.1152	0.9179		Significantly different (P < 0.05)?	No
Passed normality test (alpha=0.05)?	Yes	Yes
P value summary	ns	ns		Data analyzed
				Sample size, column A	11
Number of values	11	7		Sample size, column B	7

## Sheet: Fig. 5K
Plasma P1NP concentration measured by ELISA
	WT	KO		Table Analyzed	P1NP
mouse 1	34.2665	68.3682
mouse 2	101.637	125.508		Column B	KO
mouse 3	51.1051	89.5232		vs.	vs.
mouse 4	83.1393	76.4952		Column A	WT
mouse 5	90.0553	75.7183
mouse 6	51.1793	119.779		Unpaired t test
mouse 7	47.1562	103.704		P value	0.0193
mouse 8	91.9646	81.0187		P value summary	*
mouse 9	77.3033	101.109		Significantly different (P < 0.05)?	Yes
mouse 10	68.0454	95.574		One- or two-tailed P value?	Two-tailed
				t, df	t=2.570, df=18
Test for normal distribution				How big is the difference?
D'Agostino & Pearson test				Mean of column A	69.59
K2	1.593	0.7934		Mean of column B	93.68
P value	0.4509	0.6725		Difference between means (B - A) ± SEM	24.09 ± 9.377
Passed normality test (alpha=0.05)?	Yes	Yes		95% confidence interval	4.395 to 43.79
P value summary	ns	ns		R squared (eta squared)	0.2684
Shapiro-Wilk test				F test to compare variances
W	0.9432	0.9471		F, DFn, Dfd	1.405, 9, 9
P value	0.5888	0.6345		P value	0.6203
Passed normality test (alpha=0.05)?	Yes	Yes		P value summary	ns
P value summary	ns	ns		Significantly different (P < 0.05)?	No
Number of values	10	10		Data analyzed
				Sample size, column A	10
				Sample size, column B	10

## Sheet: Fig. 5L
Plasma CTX1 concentrations measured by ELISA
	WT	KO		Table Analyzed	CTX1
mice 1	56.3806	41.7264
mice 2	79.4096	67.597		Column B	KO
mice 3	76.4792	36.644		vs.	vs.
mice 4	93.1605	65.5328		Column A	WT
mice 5	94.0395	62.4574
mice 6	78.6493	67.4579		Unpaired t test
mice 7	85.5741	74		P value	0.0038
mice 8	72.6	64.1		P value summary	**
mice 9	83.9	52.1		Significantly different (P < 0.05)?	Yes
mice 10	53.1	40.6		One- or two-tailed P value?	Two-tailed
				t, df	t=3.321, df=18
Test for normal distribution				How big is the difference?
D'Agostino & Pearson test				Mean of column A	77.33
K2	1.264	2.306		Mean of column B	57.22
P value	0.5315	0.3158		Difference between means (B - A) ± SEM	-20.11 ± 6.055
Passed normality test (alpha=0.05)?	Yes	Yes		95% confidence interval	-32.83 to -7.386
P value summary	ns	ns		R squared (eta squared)	0.3799
Shapiro-Wilk test				F test to compare variances
W	0.9111	0.8789		F, DFn, Dfd	1.058, 9, 9
P value	0.2885	0.1267		P value	0.935
Passed normality test (alpha=0.05)?	Yes	Yes		P value summary	ns
P value summary	ns	ns		Significantly different (P < 0.05)?	No
Number of values	10	10		Data analyzed
				Sample size, column A	10
				Sample size, column B	10

[truncated: 1 more sheets: Fig. 5M]
