# Supplementary material for: KIAA1199 deficiency enhances skeletal stem cell differentiation to osteoblasts and promotes bone regeneration
Source: Nat Commun. 2023 Apr 10;14:2016. doi: 10.1038/s41467-023-37651-1 (PMC10086002; doi:10.1038/s41467-023-37651-1)
Supplement: Supplementary file 3 — Source Data [file 41467_2023_37651_MOESM3_ESM.zip › NCOMMS-22-21561_Source Data/Fig 6 raw data.xlsx]

## Sheet: Fig. 6B
		KIAA1199				OPN
		siR-Ctrl	siR-KIAA1199			siR-Ctrl	siR-KIAA1199
	Unkn-1	2.71693	1.03184		Unkn-1	1.00906	2.14013			siR-Ctrl				siR-KIAA1199
	Unkn-2	4.20552	1.11003		Unkn-2	0.977137	1.93141		KIAA1199	2.71693	4.20552	4.62932	4.54661	1.03184	1.11003	0.923359	0.951467
	Unkn-3	4.62932	0.923359		Unkn-3	0.964293	1.69762		OPN	1.00906	0.977137	0.964293	1.04261	2.14013	1.93141	1.69762	2.40236
	Unkn-4	4.54661	0.951467		Unkn-4	1.04261	2.40236
Test for normal distribution									Multiple t-test
D'Agostino & Pearson test										P value	Mean of siR-Ctrl	Mean of siR-KIAA1199	Difference	SE of difference	t ratio	df	q value
K2		N too small	N too small			N too small	N too small		KIAA1199	0.000124	3.894	1	2.894	0.4785	6.048	10	0.000125
P value									OPN	1.5e-05	1	2.045	-1.045	0.1339	7.806	10	2.9e-05
Passed normality test (alpha=0.05)?
P value summary
Shapiro-Wilk test
W		0.7895	0.943			0.9493	0.9967
P value		0.0847	0.673			0.712	0.9887
Passed normality test (alpha=0.05)?		Yes	Yes			Yes	Yes
P value summary		ns	ns			ns	ns
Number of values		4	4			4	4

## Sheet: Fig. 6C
	KIAA1199 levels		OPN levels
	Vecto	pKIAA1199	Vector	pKIAA1199			Vector				KIAA1199+
	1.1	13.23	4.76	0.84		KIAA1199	1.1	0.68	0.91	1.3	13.23	17.08	10.92	6.87
	0.68	17.08	3.92	1.12		OPN	4.76	3.92	3.04	4.28	0.84	1.12	0.96	1.08
	0.91	10.92	3.04	0.96
	1.3	6.87	4.28	1.08
Test for normal distribution						Multiple T-test
D'Agostino & Pearson test							P value	Mean of Vector-Ctrl	Mean of KIAA1199+	Difference	SE of difference	t ratio	df	q value
K2	N too small	N too small	N too small	N too small		KIAA1199	0.002114	0.9975	12.03	-11.03	2.141	5.15	6	0.002135
P value						OPN	0.000185	1	0.25	0.75	0.0922	8.135	6	0.000375
Passed normality test (alpha=0.05)?
P value summary
Shapiro-Wilk test
W	0.9954	0.9996	0.9738	0.9398
P value	0.983	0.9989	0.8649	0.6532
Passed normality test (alpha=0.05)?	Yes	Yes	Yes	Yes
P value summary	ns	ns	ns	ns
Number of values	4	4	4	4

## Sheet: Fig. 6D
		siR-Ctrl				siR-KIAA1199
	D3	0.798463	1.19729	0.922938	1.08135	0.0574115	0.0907101	0.080089	0.0711902
	D7	0.87208	0.787542	0.749106	0.902345	0.0270141	0.0320462	0.0292329	0.0309794
	D10	0.373444	0.35443	0.338282	0.395693	0.0330777	0.0313214	0.0330975	0.0305489
	D14	0.37091	0.414253	0.353006	0.424709	0.0258233	0.0270061	0.0238512	0.0292965
	Multiple T-test
		P value	Mean of siR-Ctrl	Mean of siR-KIAA1199	Difference	SE of difference	t ratio	df	q value
	D3	4.3e-05	1	0.07485	0.9252	0.08789	10.53	6	4.4e-05
	D7	<0.000001	0.8278	0.02982	0.798	0.03576	22.31	6	<0.000001
	D10	<0.000001	0.3655	0.03201	0.3335	0.01239	26.91	6	<0.000001
	D14	<0.000001	0.3907	0.02649	0.3642	0.01717	21.21	6	<0.000001

## Sheet: Fig. 6E
		siR-Ctrl				siR-KIAA1199
	D3	0.46794	0.77285	0.460575	0.760686	2.32037	10.8161	2.31738	10.8022
	D7	1.08184	1.02452	1.50256	1.42295	23.7964	14.6702	27.4359	10.8965
	D10	0.71124	1.31566	0.692357	1.28073	10.7468	20.8336	7.89018	23.5671
	D14	0.687208	0.162298	0.45299	0.370995	5.39605	3.27391	5.89029	2.75666
	P value	Mean of siR-Ctrl	Mean of siR-KIAA1199	Difference	SE of difference	t ratio	df	q value
D3	2.9e-05	0.6155	6.564	-5.948	0.5263	11.3	6	0.000116
D7	0.000746	1.258	19.2	-17.94	2.848	6.299	6	0.001005
D10	0.000741	1	15.76	-14.76	2.34	6.307	6	0.001005
D14	0.00242	0.4184	4.329	-3.911	0.7801	5.013	6	0.002445

## Sheet: Fig. 6F
	KIAA1199 relative mRNA levels						OPN relative mRNA levels						ALP relative mRNA levels						Runx2 relative mRNA levels
	siR-Ctrl	siR-KIAA	siR-OPN	siR-(KIAA+OPN)			siR-Ctrl	siR-KIAA	siR-OPN	siR-(KIAA+OPN)			siR-Ctrl	siR-KIAA	siR-OPN	siR-(KIAA+OPN)			siR-Ctrl	siR-KIAA	siR-OPN	siR-(KIAA+OPN)
	0.962153	0.14393	1.28151	0.28976			0.690135	4.5378	0.101096	0.223577			0.932201	2.64587	0.485594	0.794602			1.1778	2.01583	0.385116	1.09077
	1.01631	0.241332	0.94082	0.261978			1.04547	4.19733	0.184517	0.139342			1.07665	2.74904	0.484851	0.830383			0.95519	1.77975	0.475754	0.580355
	1.02153	0.210948	1.35411	0.306256			1.2644	4.28667	0.172585	0.231278			0.991146	2.62223	0.641639	0.806993			0.867009	1.8369	0.401582	1.09742
Test for normal distribution						Test for normal distribution						Test for normal distribution						Test for normal distribution
D'Agostino & Pearson test						D'Agostino & Pearson test						D'Agostino & Pearson test						D'Agostino & Pearson test
K2	N too small	N too small	N too small	N too small		K2	N too small	N too small	N too small	N too small		K2	N too small	N too small	N too small	N too small		K2	N too small	N too small	N too small	N too small
P value						P value						P value						P value
Passed normality test (alpha=0.05)?						Passed normality test (alpha=0.05)?						Passed normality test (alpha=0.05)?						Passed normality test (alpha=0.05)?
P value summary						P value summary						P value summary						P value summary
Shapiro-Wilk test						Shapiro-Wilk test						Shapiro-Wilk test						Shapiro-Wilk test
W	0.8154	0.955	0.877	0.9788		W	0.9815	0.93	0.8548	0.8123		W	0.9889	0.8841	0.7536	0.9695		W	0.9413	0.9185	0.881	0.7596
P value	0.1518	0.5916	0.3156	0.7209		P value	0.7397	0.4886	0.2533	0.1443		P value	0.798	0.3365	0.0079	0.6645		P value	0.5326	0.4471	0.3273	0.0214
Passed normality test (alpha=0.05)?	Yes	Yes	Yes	Yes		Passed normality test (alpha=0.05)?	Yes	Yes	Yes	Yes		Passed normality test (alpha=0.05)?	Yes	Yes	No	Yes		Passed normality test (alpha=0.05)?	Yes	Yes	Yes	No
P value summary	ns	ns	ns	ns		P value summary	ns	ns	ns	ns		P value summary	ns	ns	**	ns		P value summary	ns	ns	ns	*
Number of values	3	3	3	3		Number of values	3	3	3	3		Number of values	3	3	3	3		Number of values	3	3	3	3
ANOVA analysis result						ANOVA analysis result						ANOVA analysis result						ANOVA analysis result
Table Analyzed	KIAA in Fig. 6F					Table Analyzed						Table Analyzed	ALP in Fig. 6F					Table Analyzed	RUNX2 in Fig. 6F
Data sets analyzed	A-D					Data sets analyzed	OPN in Fig. 6F					Data sets analyzed	A-D					Data sets analyzed	A-D
							A-D
ANOVA summary						ANOVA summary						ANOVA summary						ANOVA summary
F	56.95					F						F	608.8					F	33.53
P value	<0.0001					P value	394.2					P value	<0.0001					P value	<0.0001
P value summary	****					P value summary	<0.0001					P value summary	****					P value summary	****
Significant diff. among means (P < 0.05)?	Yes					Significant diff. among means (P < 0.05)?	****					Significant diff. among means (P < 0.05)?	Yes					Significant diff. among means (P < 0.05)?	Yes
R square	0.9553					R square	Yes					R square	0.9956					R square	0.9263
							0.9933
Brown-Forsythe test						Brown-Forsythe test						Brown-Forsythe test						Brown-Forsythe test
F (DFn, DFd)	1.181 (3, 8)					F (DFn, DFd)						F (DFn, DFd)	0.3073 (3, 8)					F (DFn, DFd)	0.3889 (3, 8)
P value	0.3763					P value	1.403 (3, 8)					P value	0.8196					P value	0.7643
P value summary	ns					P value summary	0.3112					P value summary	ns					P value summary	ns
Are SDs significantly different (P < 0.05)?	No					Are SDs significantly different (P < 0.05)?	ns					Are SDs significantly different (P < 0.05)?	No					Are SDs significantly different (P < 0.05)?	No
							No
ANOVA (Multiple comparison)						ANOVA (Multiple comparison)						ANOVA (Multiple comparison)						ANOVA (Multiple comparison)
Tukey's multiple comparisons test	Mean Diff.	Significant?	Summary	Adjusted P Value		Tukey's multiple comparisons test	Mean Diff.	Significant?	Summary	Adjusted P Value		Tukey's multiple comparisons test	Mean Diff.	Significant?	Summary	Adjusted P Value		Tukey's multiple comparisons test	Mean Diff.	Significant?	Summary	Adjusted P Value
siR-Ctrl vs. siR-KIAA	0.8013	Yes	***	0.0001		siR-Ctrl vs. siR-KIAA	-3.341	Yes	****	<0.0001		siR-Ctrl vs. siR-KIAA	-1.672	Yes	****	<0.0001		siR-Ctrl vs. siR-KIAA	-0.8775	Yes	**	0.0016
siR-Ctrl vs. siR-OPN	-0.1921	No	ns	0.2477		siR-Ctrl vs. siR-OPN	0.8473	Yes	**	0.0015		siR-Ctrl vs. siR-OPN	0.4626	Yes	***	0.0001		siR-Ctrl vs. siR-OPN	0.5792	Yes	*	0.0186
siR-Ctrl vs. siR-(KIAA+OPN)	0.714	Yes	***	0.0003		siR-Ctrl vs. siR-(KIAA+OPN)	0.8019	Yes	**	0.0021		siR-Ctrl vs. siR-(KIAA+OPN)	0.1893	Yes	*	0.0365		siR-Ctrl vs. siR-(KIAA+OPN)	0.07715	No	ns	0.9514
siR-KIAA vs. siR-OPN	-0.9934	Yes	****	<0.0001		siR-KIAA vs. siR-OPN	4.188	Yes	****	<0.0001		siR-KIAA vs. siR-OPN	2.135	Yes	****	<0.0001		siR-KIAA vs. siR-OPN	1.457	Yes	****	<0.0001
siR-KIAA vs. siR-(KIAA+OPN)	-0.08726	No	ns	0.79		siR-KIAA vs. siR-(KIAA+OPN)	4.143	Yes	****	<0.0001		siR-KIAA vs. siR-(KIAA+OPN)	1.862	Yes	****	<0.0001		siR-KIAA vs. siR-(KIAA+OPN)	0.9546	Yes	***	0.0009
siR-OPN vs. siR-(KIAA+OPN)	0.9062	Yes	****	<0.0001		siR-OPN vs. siR-(KIAA+OPN)	-0.04533	No	ns	0.9877		siR-OPN vs. siR-(KIAA+OPN)	-0.2733	Yes	**	0.0049		siR-OPN vs. siR-(KIAA+OPN)	-0.502	Yes	*	0.0381
Test details	Mean 1	Mean 2	Mean Diff.	SE of diff.		Test details	Mean 1	Mean 2	Mean Diff.	SE of diff.		Test details	Mean 1	Mean 2	Mean Diff.	SE of diff.		Test details	Mean 1	Mean 2	Mean Diff.	SE of diff.
siR-Ctrl vs. siR-KIAA	1	0.1987	0.8013	0.09377		siR-Ctrl vs. siR-KIAA	1	4.341	-3.341	0.1413		siR-Ctrl vs. siR-KIAA	1	2.672	-1.672	0.05524		siR-Ctrl vs. siR-KIAA	1	1.877	-0.8775	0.1478
siR-Ctrl vs. siR-OPN	1	1.192	-0.1921	0.09377		siR-Ctrl vs. siR-OPN	1	0.1527	0.8473	0.1413		siR-Ctrl vs. siR-OPN	1	0.5374	0.4626	0.05524		siR-Ctrl vs. siR-OPN	1	0.4208	0.5792	0.1478
siR-Ctrl vs. siR-(KIAA+OPN)	1	0.286	0.714	0.09377		siR-Ctrl vs. siR-(KIAA+OPN)	1	0.1981	0.8019	0.1413		siR-Ctrl vs. siR-(KIAA+OPN)	1	0.8107	0.1893	0.05524		siR-Ctrl vs. siR-(KIAA+OPN)	1	0.9229	0.07715	0.1478
siR-KIAA vs. siR-OPN	0.1987	1.192	-0.9934	0.09377		siR-KIAA vs. siR-OPN	4.341	0.1527	4.188	0.1413		siR-KIAA vs. siR-OPN	2.672	0.5374	2.135	0.05524		siR-KIAA vs. siR-OPN	1.877	0.4208	1.457	0.1478
siR-KIAA vs. siR-(KIAA+OPN)	0.1987	0.286	-0.08726	0.09377		siR-KIAA vs. siR-(KIAA+OPN)	4.341	0.1981	4.143	0.1413		siR-KIAA vs. siR-(KIAA+OPN)	2.672	0.8107	1.862	0.05524		siR-KIAA vs. siR-(KIAA+OPN)	1.877	0.9229	0.9546	0.1478
siR-OPN vs. siR-(KIAA+OPN)	1.192	0.286	0.9062	0.09377		siR-OPN vs. siR-(KIAA+OPN)	0.1527	0.1981	-0.04533	0.1413		siR-OPN vs. siR-(KIAA+OPN)	0.5374	0.8107	-0.2733	0.05524		siR-OPN vs. siR-(KIAA+OPN)	0.4208	0.9229	-0.502	0.1478
