# Supplementary material for: KIAA1199 deficiency enhances skeletal stem cell differentiation to osteoblasts and promotes bone regeneration
Source: Nat Commun. 2023 Apr 10;14:2016. doi: 10.1038/s41467-023-37651-1 (PMC10086002; doi:10.1038/s41467-023-37651-1)
Supplement: Supplementary file 3 — Source Data [file 41467_2023_37651_MOESM3_ESM.zip › NCOMMS-22-21561_Source Data/Source data for supplementary data (Fig.S1 - Fig.S8).xlsx]

## Sheet: Fig. S1,A
Plasma KIAA1199	Bone marrow KIAA1199		Men & Women			Men			Women
288	345		Table Analyzed	Plasma and bone marrow KIAA1199		Table Analyzed	Plasma and bone marrow KIAA1199 (men)		Table Analyzed	Plasma and bone marrow KIAA1199 (Women)
313	381
236	253		Column B	Bone marrow		Column B	Bone marrow		Column B	Bone marrow
233	191		vs.	vs.		vs.	vs.		vs.	vs.
550	484		Column A	Plasma		Column A	Plasma		Column A	Plasma
240	265
183	156		Unpaired t test			Unpaired t test			Unpaired t test
225	226		P value	0.4936		P value	0.8582		P value	0.3898
49	69		P value summary	ns		P value summary	ns		P value summary	ns
354	401		Significantly different (P < 0.05)?	No		Significantly different (P < 0.05)?	No		Significantly different (P < 0.05)?	No
530	545		One- or two-tailed P value?	Two-tailed		One- or two-tailed P value?	Two-tailed		One- or two-tailed P value?	Two-tailed
276	293		t, df	t=0.6906, df=42		t, df	t=0.1804, df=26		t, df	t=0.8875, df=14
136	116
557	594		How big is the difference?			How big is the difference?			How big is the difference?
63	72		Mean of column A	278.5		Mean of column A	297.9		Mean of column A	244.6
220	509		Mean of column B	310.5		Mean of column B	308.5		Mean of column B	313.9
222	359		Difference between means (B - A) ± SEM	31.95 ± 46.27		Difference between means (B - A) ± SEM	10.64 ± 59.00		Difference between means (B - A) ± SEM	69.25 ± 78.03
320	331		95% confidence interval	-61.42 to 125.3		95% confidence interval	-110.6 to 131.9		95% confidence interval	-98.11 to 236.6
264	400		R squared (eta squared)	0.01123		R squared (eta squared)	0.00125		R squared (eta squared)	0.05326
549	515
154	185		F test to compare variances			F test to compare variances			F test to compare variances
165	140		F, DFn, Dfd	1.112, 21, 21		F, DFn, Dfd	1.066, 13, 13		F, DFn, Dfd	1.314, 7, 7
			P value	0.8107		P value	0.9097		P value	0.7278
			P value summary	ns		P value summary	ns		P value summary	ns
Note: men data (blue); women data (Black)			Significantly different (P < 0.05)?	No		Significantly different (P < 0.05)?	No		Significantly different (P < 0.05)?	No
			Data analyzed			Data analyzed			Data analyzed
			Sample size, column A	22		Sample size, column A	14		Sample size, column A	8
			Sample size, column B	22		Sample size, column B	14		Sample size, column B	8

## Sheet: Fig. S1,B
Bone marrow KIAA1199 (ng/L)	Plasma KIAA1199 (ng/L)
345	288	Men & Women			Men			Women
381	313	Pearson r			Pearson r			Pearson r
253	236	r	0.8781		r	0.9706		r	0.7566
191	233	95% confidence interval	0.7248 to 0.9485		95% confidence interval	0.9072 to 0.9909		95% confidence interval	0.1113 to 0.9531
484	550	R squared	0.771		R squared	0.9421		R squared	0.5725
265	240
156	183	P value			P value			P value
226	225	P (two-tailed)	<0.0001		P (two-tailed)	<0.0001		P (two-tailed)	0.0298
69	49	P value summary	****		P value summary	****		P value summary	*
401	354	Significant? (alpha = 0.05)	Yes		Significant? (alpha = 0.05)	Yes		Significant? (alpha = 0.05)	Yes
545	530
293	276	Number of XY Pairs	22		Number of XY Pairs	14		Number of XY Pairs	8
116	136
594	557
72	63
509	220
359	222
331	320
400	264
515	549
185	154
140	165
Note: men data (blue); women data (Black)

## Sheet: Fig. S1,C
FRAX score major osteoporosis	BM KIAA1199 (ng/L)
11	389
11	646		Men & Women			Men			Women
5	95		Pearson r			Pearson r			Pearson r
2	345		r	0.3909		r	0.6091		r	0.3947
1.7	83		95% confidence interval	0.09872 to 0.6211		95% confidence interval	0.2629 to 0.8163		95% confidence interval	-0.07253 to 0.7198
14	465		R squared	0.1528		R squared	0.371		R squared	0.1558
2.4	381
3.2	256		P value			P value			P value
4.9	253		P (two-tailed)	0.0105		P (two-tailed)	0.002		P (two-tailed)	0.0945
2.3	191		P value summary	*		P value summary	**		P value summary	ns
9.7	809		Significant? (alpha = 0.05)	Yes		Significant? (alpha = 0.05)	Yes		Significant? (alpha = 0.05)	No
8.7	420
1.2	325		Number of XY Pairs	42		Number of XY Pairs	23		Number of XY Pairs	19
5.8	484
1.2	265
4.4	156
2.2	226
2.6	69
5	401
2.6	116
7.4	434
11	293
6.6	594
2.5	236
1.9	72
1.3	359
11	185
3.7	333
12	207
32	506
38	776
32	327
39	398
27	375
32	197
9.6	509
32	331
22	400
6.7	515
32	900
17	573
23	140
Note: men data (blue); women data (Black)

## Sheet: Fig. S1,D
FRAX hip fracture	BM KIAA (ng/L)
4.6	389
3.9	646
0.7	95		Men & Women			Men			Women
0.1	345		Pearson r			Pearson r			Pearson r
0.1	83		r	0.3611		r	0.6258		r	0.3429
9.1	465		95% confidence interval	0.06417 to 0.5992		95% confidence interval	0.2878 to 0.8251		95% confidence interval	-0.1319 to 0.6897
0.2	381		R squared	0.1304		R squared	0.3916		R squared	0.1176
0.2	256
0.5	253		P value			P value			P value
0.1	191		P (two-tailed)	0.0188		P (two-tailed)	0.0014		P (two-tailed)	0.1507
4.7	809		P value summary	*		P value summary	**		P value summary	ns
4.2	420		Significant? (alpha = 0.05)	Yes		Significant? (alpha = 0.05)	Yes		Significant? (alpha = 0.05)	No
0	325
1.6	484		Number of XY Pairs	42		Number of XY Pairs	23		Number of XY Pairs	19
0	265
0.6	156
0.1	226
0.3	69
1.2	401
0.1	116
2.1	434
2.9	293
2.9	594
0.1	236
0.1	72
0.1	359
2.4	185
0.5	333
2.6	207
20	506
20	776
22	327
29	398
15	375
17	197
1.7	509
15	331
8.5	400
0.9	515
21	900
4.5	573
15	140
Note: men data (blue); women data (Black)

## Sheet: Fig. S1,E
Non-osteoporotic	Osteoporotic
389	545
646	434		Men & Women			Men			Women
95	348		Table Analyzed	non-osteoporosis vs opstepporosis		Table Analyzed	non-osteoporosis vs opstepporosis (men)		Table Analyzed	non-osteoporosis vs opstepporosis (Women)
345	293
83	594		Column B	Osteoporotic		Column B	Osteoporotic		Column B	Osteoporotic
465			vs.	vs.		vs.	vs.		vs.	vs.
381			Column A	Non-osteoporotic		Column A	Non-osteoporotic		Column A	Non-osteoporotic
256
253			Unpaired t test			Unpaired t test			Unpaired t test
191			P value	0.0183		P value	0.1853		P value	0.0625
809			P value summary	*		P value summary	ns		P value summary	ns
420			Significantly different (P < 0.05)?	Yes		Significantly different (P < 0.05)?	No		Significantly different (P < 0.05)?	No
325			One- or two-tailed P value?	Two-tailed		One- or two-tailed P value?	Two-tailed		One- or two-tailed P value?	Two-tailed
484			t, df	t=2.456, df=42		t, df	t=1.366, df=23		t, df	t=1.994, df=17
265
156			How big is the difference?			How big is the difference?			How big is the difference?
226			Mean of column A	302.4		Mean of column A	318.8		Mean of column A	237
69			Mean of column B	440.4		Mean of column B	442.8		Mean of column B	439.6
401			Difference between means (B - A) ± SEM	138.0 ± 56.21		Difference between means (B - A) ± SEM	124.1 ± 90.84		Difference between means (B - A) ± SEM	202.6 ± 101.6
116			95% confidence interval	24.59 to 251.5		95% confidence interval	-63.87 to 312.0		95% confidence interval	-11.79 to 416.9
			R squared (eta squared)	0.1255		R squared (eta squared)	0.075		R squared (eta squared)	0.1895
236	207
72	506		F test to compare variances			F test to compare variances			F test to compare variances
359	776		F, DFn, Dfd	1.131, 18, 24		F, DFn, Dfd	2.256, 19, 4		F, DFn, Dfd	3.374, 13, 4
185	327		P value	0.7663		P value	0.4484		P value	0.2497
333	398		P value summary	ns		P value summary	ns		P value summary	ns
	375		Significantly different (P < 0.05)?	No		Significantly different (P < 0.05)?	No		Significantly different (P < 0.05)?	No
	197
	509		Data analyzed			Data analyzed			Data analyzed
	331		Sample size, column A	25		Sample size, column A	20		Sample size, column A	5
	400		Sample size, column B	19		Sample size, column B	5		Sample size, column B	14
	515
	900
	573
	140
Note: men data (blue); women data (Black)

## Sheet: Fig. S2,A
CD146+ (%) in hBMSC from patients	KIAA1199 expression in BMSC from patients
64.11	1.85541
91.55	2.27927		Men & Women			Men			Women
36.79	11.5919		Pearson r			Pearson r			Pearson r
99.45	8.77737		r	-0.7332		r	-0.7692		r	-0.778
98.12	1.61909		95% confidence interval	-0.8686 to -0.4957		95% confidence interval	-0.9272 to -0.3787		95% confidence interval	-0.9226 to -0.4418
26.81	15.1139		R squared	0.5375		R squared	0.5916		R squared	0.6053
90.74	5.02876
85.11	2.72924		P value			P value			P value
91.17	4.34367		P (two-tailed)	<0.0001		P (two-tailed)	0.0021		P (two-tailed)	0.0006
34.08	9.29754		P value summary	****		P value summary	**		P value summary	***
51.84	7.46445		Significant? (alpha = 0.05)	Yes		Significant? (alpha = 0.05)	Yes		Significant? (alpha = 0.05)	Yes
92.54	0.601004
91.75	0.895274		Number of XY Pairs	28		Number of XY Pairs	13		Number of XY Pairs	15
4.51	93.3075
78.06	2.50233
8.82	65.8895
17.86	41.9808
35.59	24.7754
78.01	1.46227
76.84	1.57628
82.24	3.26683
25.71	23.776
93.6	7.96805
75.15	3.06325
56.3	4.94431
6.88	36.3184
11.61	16.9384
47.26	3.37453
Note: men data (blue); women data (Black)

## Sheet: Fig. S2,B
Induced Alizarin Red staining	KIAA1199 expression in BMSC
12.902	1.85541
80.707	2.27927		Men & Women			Men			Women
85.4335	11.5919		Pearson r			Pearson r			Pearson r
52.283	8.77737		r	-0.5767		r	-0.1195		r	-0.4384
92.3445	1.61909		95% confidence interval	-0.7816 to -0.2594		95% confidence interval	-0.6291 to 0.4619		95% confidence interval	-0.7763 to 0.09522
64.225	15.1139		R squared	0.3325		R squared	0.01428		R squared	0.1922
106.803	5.02876
88.0095	2.72924		P value			P value			P value
81.467	4.34367		P (two-tailed)	0.0013		P (two-tailed)	0.6974		P (two-tailed)	0.1021
82.563	9.29754		P value summary	**		P value summary	ns		P value summary	ns
18.338	7.46445		Significant? (alpha = 0.05)	Yes		Significant? (alpha = 0.05)	No		Significant? (alpha = 0.05)	No
100.82	0.601004
73.248	0.895274		Number of XY Pairs	28		Number of XY Pairs	13		Number of XY Pairs	15
9.691	93.3075
40.33	2.50233
10.899	65.8895
25.8985	41.9808
24.265	24.7754
75.846	1.46227
100.88	1.57628
50.5145	3.26683
29.0135	23.776
31.6305	7.96805
65.2795	3.06325
43.503	4.94431
9.11	36.3184
26.303	16.9384
28.792	3.37453
Note: men data (blue); women data (Black)

## Sheet: Fig.S2,C
Induced ALP activity per cell	KIAA1199 expression in BMSC
1.01161	1.85541
2.88721	2.27927
3.61823	11.5919		Men & Women			Men			Women
2.28527	8.77737		Pearson r			Pearson r			Pearson r
1.64523	1.61909		r	-0.4128		r	-0.147		r	-0.663
3.01317	15.1139		95% confidence interval	-0.6810 to -0.04690		95% confidence interval	-0.6457 to 0.4396		95% confidence interval	-0.8773 to -0.2282
1.21942	5.02876		R squared	0.1704		R squared	0.02161		R squared	0.4395
3.43601	2.72924
3.79337	4.34367		P value			P value			P value
2.13091	9.29754		P (two-tailed)	0.029		P (two-tailed)	0.6318		P (two-tailed)	0.0071
1.06601	7.46445		P value summary	*		P value summary	ns		P value summary	**
2.85381	0.601004		Significant? (alpha = 0.05)	Yes		Significant? (alpha = 0.05)	No		Significant? (alpha = 0.05)	Yes
6.62988	0.895274
			Number of XY Pairs	28		Number of XY Pairs	13		Number of XY Pairs	15
0.570989	93.3075
0.272268	2.50233
0.0090279	65.8895
1.30421	41.9808
3.77365	24.7754
4.27945	1.46227
8.13876	1.57628
2.59126	3.26683
0.0974497	23.776
0.0259459	7.96805
5.10533	3.06325
3.1494	4.94431
0.149658	36.3184
0.799389	16.9384
0.861074	3.37453
Note: men data (blue); women data (Black)

## Sheet: Fig. S3
	KIAA1199 levels in Conditioned medium (CM) from hBMSC during
	days of OB differentiation	0	3	7	10	13		Cell lysis control
	intensity of WB bands	0.717933	2.07262	4.50768	1.36808	1.114		1.90293
	intensity of WB bands	1.10164	2.73989	4.79192	2.28413	1.27957		2.60808
	intensity of WB bands	1.18043	2.97655	5.84169	1.8861	1.20334		2.52969
	Test for normal distribution
	D'Agostino & Pearson test
	K2	N too small	N too small	N too small	N too small	N too small		N too small
	P value
	Passed normality test (alpha=0.05)?
	P value summary
	Shapiro-Wilk test
	W	0.8734	0.9297	0.9011	0.9943	0.9979		0.8322
	P value	0.3054	0.4874	0.389	0.8558	0.9127		0.194
	Passed normality test (alpha=0.05)?	Yes	Yes	Yes	Yes	Yes		Yes
	P value summary	ns	ns	ns	ns	ns		ns
	Number of values	3	3	3	3	3		3
	One-way AVONA analysis
	Table Analyzed	KIAA1199 in CM(final)
	Data sets analyzed	A-E, G
	ANOVA summary
	F	33.85
	P value	<0.0001
	P value summary	****
	Significant diff. among means (P < 0.05)?	Yes
	R square	0.9338
	Brown-Forsythe test
	F (DFn, DFd)	0.5094 (5, 12)
	P value	0.7642
	P value summary	ns
	Are SDs significantly different (P < 0.05)?	No
	Bartlett's test
	Bartlett's statistic (corrected)
	P value
	P value summary
	Are SDs significantly different (P < 0.05)?
	ANOVA table	SS	DF	MS	F (DFn, DFd)	P value
	Treatment (between columns)	32.21	5	6.441	F (5, 12) = 33.85	P<0.0001
	Residual (within columns)	2.284	12	0.1903
	Total	34.49	17
	Data summary
	Number of treatments (columns)	6
	Number of values (total)	18
	Dunnett's multiple comparisons test
		Mean Diff.	95.00% CI of diff.	Significant?	Summary	Adjusted P Value	A-?
	0 vs. 3	-1.596	-2.630 to -0.5629	Yes	**	0.0031	B	3
	0 vs. 7	-4.047	-5.081 to -3.014	Yes	****	<0.0001	C	7
	0 vs. 10	-0.8461	-1.880 to 0.1873	No	ns	0.1234	D	10
	0 vs. 13	-0.199	-1.232 to 0.8345	No	ns	0.969	E	13
	0 vs. Cell lysis	-1.347	-2.380 to -0.3135	Yes	*	0.0105	G	Cell lysis
	Test details	Mean 1	Mean 2	Mean Diff.	SE of diff.	n1	n2	q	DF
	0 vs. 3	1	2.596	-1.596	0.3562	3	3	4.482	12
	0 vs. 7	1	5.047	-4.047	0.3562	3	3	11.36	12
	0 vs. 10	1	1.846	-0.8461	0.3562	3	3	2.375	12
	0 vs. 13	1	1.199	-0.199	0.3562	3	3	0.5586	12
	0 vs. Cell lysis	1	2.347	-1.347	0.3562	3	3	3.781	12

## Sheet: Fig.S4, D
	KIAA1199 expression in KIAA1199 KO mice and WT mice (brain tissue)

[truncated: 8 more sheets: Fig.S5, male, Fig. S5, female, Fig.S6 before OVX, WT vs. KO, Fig. S6 before OVX, as 4 groups, Fig.S6, after 2m OVX, Fig.S6, 4m after OVX, Fig. S7 (as FIg. 6F), FIg. S8]
